# Supplementary material for: (2,2′-Bipyridine-κ2 N,N′){[(3-meth­oxy-2-oxidobenzyl­idene-κO 2)hydrazono]methano­lato-κ2 N 2,O}dimethyl­tin(IV)
Source: Acta Crystallogr Sect E Struct Rep Online. 2008 Mar 7;64(Pt 4):m531–2. doi: 10.1107/S1600536808006090 (PMC2961040; doi:10.1107/S1600536808006090)
Supplement: Supplementary file 1 [file e-64-0m531-sup1.cif]

##############################################################################
###                                                                        ###
###        Electronic paper (Acta Crystallographica Section E)             ###
###                                                                        ###
##############################################################################
#                                                                            #
# This CIF contains the data in a paper accepted for publication in Acta     #
# Crystallographica Section E. It conforms to the requirements of Notes      #
# for Authors for Section E, and has been peer reviewed under the auspices   #
# of the IUCr Commission on Journals.                                        #
#                                                                            #
# Full details of the Crystallographic Information File format               #
# are given in the paper "The Crystallographic Information File (CIF):       #
# a New Standard Archive File for Crystallography" by S. R. Hall, F. H.      #
# Allen and I. D. Brown [Acta Cryst. (1991), A47, 655-685].                  #
#                                                                            #
# The current version of the core CIF dictionary is obtainable from          #
# ftp://ftp.iucr.org/pub/cif_core.dic. The current version number is 2.4.    #
#                                                                            #
# Software is freely available for graphical display of the structure(s) in  #
# this CIF.  For information consult the CIF home page http://www.iucr.org/  #
# cif/home.html                                                              #
#                                                                            #
# This file may be used for bona fide research purposes within the           #
# scientific community so long as proper attribution is given to the journal # 
# article from which it was obtained.                                        #
#                                                                            #
##############################################################################
                                             
data_global
_audit_creation_method     ?
_journal_date_recd_electronic     2008-02-28
_journal_date_accepted     2008-03-05
_journal_name_full     'Acta Crystallographica, Section E'
_journal_year     2008
_journal_volume     64
_journal_issue      4
_journal_page_first     m531
_journal_page_last     m532
_journal_paper_category     QM
_journal_coeditor_code     IM2056
_publ_contact_author
;Muhammad Nawaz Tahir
University of Sargodha
Department of Physics
Sargodha
Pakistan
;
_publ_contact_author_email     dmntahir_uos@yahoo.com
_publ_contact_author_fax     '0092 48 32 22 121'
_publ_contact_author_phone     '0092 48 92 30 170'
_publ_section_title
;\
(2,2'-Bipyridine-\k^2^<i>N</i>,<i>N</i>'){[(3-methoxy-2-oxidobenzylidene-\
\k<i>O</i>^2^)hydrazono]methanolato-\k^2^<i>N</i>^2^,<i>O</i>}dimethyltin(IV)
;
loop_
    _publ_author_name
    _publ_author_address
    'Shaukat Shuja'
;
Department of Chemistry
Quaid-i-Azam University
Islamabad 45320
Pakistan
;
    'Saqib Ali'
;
Department of Chemistry
Quaid-i-Azam University
Islamabad 45320
Pakistan
;
    'Tahir, M. Nawaz'
;
Department of Physics
University of Sargodha
Sagrodha
Pakistan
;
    'Nasir Khalid'
;
Chemistry Division
Pakistan Institute of Nuclear Science and Technology
PO Nilore
Islamabad
Pakistan
;
    'Islam Ullah Khan'
;
Department of Chemistry
Government College University
Lahore
Pakistan
;
data_I
_audit_creation_method     SHELXL-97
_chemical_name_common     ?
_chemical_formula_moiety     'C21 H22 N4 O3 Sn'
_chemical_formula_sum     'C21 H22 N4 O3 Sn'
_chemical_formula_iupac     '[Sn (C H3)2 (C9 H8 N2 O3) (C10 H8 N2)]'
_chemical_formula_weight     497.12
_chemical_melting_point     ?
_symmetry_cell_setting     monoclinic
_symmetry_space_group_name_H-M     'P 21/c'
_symmetry_space_group_name_Hall     '-P 2ybc'
loop_
    _symmetry_equiv_pos_as_xyz
    'x, y, z'
    '-x, y+1/2, -z+1/2'
    '-x, -y, -z'
    'x, -y-1/2, z-1/2'
_cell_length_a     12.3834(3)
_cell_length_b     9.9094(2)
_cell_length_c     17.1730(4)
_cell_angle_alpha     90.00
_cell_angle_beta     103.3020(10)
_cell_angle_gamma     90.00
_cell_volume     2050.80(8)
_cell_formula_units_Z     4
_cell_measurement_reflns_used     4407
_cell_measurement_theta_min     1.69
_cell_measurement_theta_max     29.18
_cell_measurement_temperature     296(2)
_exptl_crystal_description     prismatic
_exptl_crystal_colour     yellow
_exptl_crystal_size_max     0.25
_exptl_crystal_size_mid     0.18
_exptl_crystal_size_min     0.15
_exptl_crystal_density_diffrn     1.610
_exptl_crystal_density_meas     ?
_exptl_crystal_density_method     'not measured'
_exptl_crystal_F_000     1000
_exptl_absorpt_coefficient_mu     1.276
_exptl_absorpt_correction_type     multi-scan
_exptl_absorpt_process_details     '(SADABS; Bruker, 2005)'
_exptl_absorpt_correction_T_min     0.749
_exptl_absorpt_correction_T_max     0.820
_exptl_special_details     ' '
_diffrn_ambient_temperature     296(2)
_diffrn_radiation_type     'Mo K\a radiation'
_diffrn_radiation_wavelength     0.71073
_diffrn_radiation_source     'fine-focus sealed tube'
_diffrn_radiation_monochromator     graphite
_diffrn_measurement_device_type     'Bruker KappaAPEXII CCD'
_diffrn_measurement_method     \w
_diffrn_detector_area_resol_mean     7.3
_diffrn_reflns_number     24401
_diffrn_reflns_av_R_equivalents     0.0282
_diffrn_reflns_av_sigmaI/netI     0.0238
_diffrn_reflns_theta_min     1.69
_diffrn_reflns_theta_max     29.18
_diffrn_reflns_theta_full     29.18
_diffrn_measured_fraction_theta_max     0.998
_diffrn_measured_fraction_theta_full     0.998
_diffrn_reflns_limit_h_min     -16
_diffrn_reflns_limit_h_max     16
_diffrn_reflns_limit_k_min     -13
_diffrn_reflns_limit_k_max     12
_diffrn_reflns_limit_l_min     -23
_diffrn_reflns_limit_l_max     23
_diffrn_standards_number     0
_diffrn_standards_interval_count     ?
_diffrn_standards_interval_time     ?
_diffrn_standards_decay_%     ?
_refine_special_details
;
 Refinement of F^2^ against ALL reflections.  The weighted R-factor wR and
 goodness of fit S are based on F^2^, conventional R-factors R are based
 on F, with F set to zero for negative F^2^. The threshold expression of
 F^2^ > 2sigma(F^2^) is used only for calculating R-factors(gt) etc. and is
 not relevant to the choice of reflections for refinement.  R-factors based
 on F^2^ are statistically about twice as large as those based on F, and R-
 factors based on ALL data will be even larger.
;
_reflns_number_total     5524
_reflns_number_gt     4407
_reflns_threshold_expression     I>2\s(I)
_refine_ls_structure_factor_coef     Fsqd
_refine_ls_matrix_type     full
_refine_ls_R_factor_all     0.0379
_refine_ls_R_factor_gt     0.0249
_refine_ls_wR_factor_gt     0.0589
_refine_ls_wR_factor_ref     0.0664
_refine_ls_goodness_of_fit_ref     1.037
_refine_ls_restrained_S_all     1.037
_refine_ls_number_reflns     5524
_refine_ls_number_parameters     280
_refine_ls_number_restraints     0
_refine_ls_hydrogen_treatment     mixed
_refine_ls_weighting_scheme     calc
_refine_ls_weighting_details
         'calc w=1/[\s^2^(Fo^2^)+(0.0299P)^2^+0.9401P] where P=(Fo^2^+2Fc^2^)/3'
_atom_sites_solution_hydrogens     geom
_atom_sites_solution_primary     direct
_atom_sites_solution_secondary     difmap
_refine_ls_shift/su_max     0.003
_refine_ls_shift/su_mean     0.000
_refine_diff_density_max     1.123
_refine_diff_density_min     -0.413
_refine_ls_extinction_method     none
_refine_ls_extinction_coef     ?
loop_
    _atom_type_symbol
    _atom_type_description
    _atom_type_scat_dispersion_real
    _atom_type_scat_dispersion_imag
    _atom_type_scat_source
    'C' 'C' 0.0033 0.0016
                         'International Tables Vol C Tables 4.2.6.8 and 6.1.1.4'
    'H' 'H' 0.0000 0.0000
                         'International Tables Vol C Tables 4.2.6.8 and 6.1.1.4'
    'N' 'N' 0.0061 0.0033
                         'International Tables Vol C Tables 4.2.6.8 and 6.1.1.4'
    'O' 'O' 0.0106 0.0060
                         'International Tables Vol C Tables 4.2.6.8 and 6.1.1.4'
    'Sn' 'Sn' -0.6537 1.4246
                         'International Tables Vol C Tables 4.2.6.8 and 6.1.1.4'
_computing_data_collection     'APEX2 (Bruker, 2007)'
_computing_cell_refinement     'APEX2 (Bruker, 2007)'
_computing_data_reduction     'SAINT (Bruker, 2007)'
_computing_structure_solution     'SHELXS97 (Sheldrick, 2008)'
_computing_structure_refinement     'SHELXL97 (Sheldrick, 2008)'
_computing_molecular_graphics
                  'ORTEP-3 for Windows (Farrugia, 1997) and PLATON (Spek, 2003)'
_computing_publication_material
                                'WinGX (Farrugia, 1999) and PLATON (Spek, 2003)'
loop_
    _atom_site_type_symbol
    _atom_site_label
    _atom_site_fract_x
    _atom_site_fract_y
    _atom_site_fract_z
    _atom_site_U_iso_or_equiv
    _atom_site_adp_type
    _atom_site_calc_flag
    _atom_site_refinement_flags
    _atom_site_occupancy
    _atom_site_disorder_assembly
    _atom_site_disorder_group
    Sn Sn1 0.268225(12) 0.389388(13) 1.008997(8) 0.03310(5) Uani d . 1 . .
    O O1 0.22028(13) 0.22099(15) 1.07319(9) 0.0415(4) Uani d . 1 . .
    O O2 0.31515(18) 0.61079(15) 1.01551(11) 0.0514(4) Uani d . 1 . .
    O O3 0.11847(15) -0.01098(16) 1.07144(11) 0.0528(4) Uani d . 1 . .
    N N1 0.23627(17) 0.48884(18) 1.12248(11) 0.0425(4) Uani d . 1 . .
    N N2 0.2877(2) 0.6145(2) 1.14445(14) 0.0565(6) Uani d . 1 . .
    N N3 0.31169(16) 0.43881(18) 0.87174(11) 0.0383(4) Uani d . 1 . .
    N N4 0.29433(16) 0.18153(18) 0.92055(11) 0.0408(4) Uani d . 1 . .
    C C1 0.13973(19) 0.2149(2) 1.11147(13) 0.0387(5) Uani d . 1 . .
    C C2 0.0823(2) 0.0913(2) 1.11224(14) 0.0442(5) Uani d . 1 . .
    C C3 -0.0043(2) 0.0808(3) 1.15032(17) 0.0594(7) Uani d . 1 . .
    H H3 -0.0432 0.0001 1.1482 0.071 Uiso calc R 1 . .
    C C4 -0.0336(3) 0.1904(3) 1.19174(18) 0.0671(8) Uani d . 1 . .
    H H4 -0.0921 0.1829 1.2171 0.081 Uiso calc R 1 . .
    C C5 0.0230(2) 0.3077(3) 1.19522(16) 0.0572(7) Uani d . 1 . .
    H H5 0.0041 0.3795 1.2244 0.069 Uiso calc R 1 . .
    C C6 0.1101(2) 0.3234(2) 1.15545(13) 0.0425(5) Uani d . 1 . .
    C C7 0.1685(2) 0.4502(3) 1.16414(14) 0.0467(6) Uani d . 1 . .
    H H7 0.1559 0.5090 1.2033 0.056 Uiso calc R 1 . .
    C C8 0.3242(2) 0.6617(3) 1.08479(16) 0.0556(7) Uani d . 1 . .
    H H8 0.3620 0.7434 1.0939 0.067 Uiso calc R 1 . .
    C C9 0.1069(2) 0.4231(3) 0.94090(17) 0.0460(6) Uani d . 1 . .
    H H9A 0.056(3) 0.407(3) 0.969(2) 0.069 Uiso d . 1 . .
    H H9B 0.093(3) 0.370(3) 0.896(2) 0.069 Uiso d . 1 . .
    H H9C 0.099(2) 0.506(3) 0.9240(18) 0.069 Uiso d . 1 . .
    C C10 0.4361(2) 0.3463(3) 1.05755(18) 0.0523(6) Uani d . 1 . .
    H H10A 0.477(3) 0.366(3) 1.027(2) 0.078 Uiso d . 1 . .
    H H10B 0.444(3) 0.252(3) 1.0710(18) 0.078 Uiso d . 1 . .
    H H10C 0.463(3) 0.399(3) 1.104(2) 0.078 Uiso d . 1 . .
    C C11 0.0699(3) -0.1410(3) 1.07460(19) 0.0639(8) Uani d . 1 . .
    H H11A 0.1023 -0.2040 1.0441 0.096 Uiso calc R 1 . .
    H H11B -0.0086 -0.1358 1.0527 0.096 Uiso calc R 1 . .
    H H11C 0.0835 -0.1707 1.1292 0.096 Uiso calc R 1 . .
    C C12 0.2997(2) 0.5636(2) 0.84114(15) 0.0469(6) Uani d . 1 . .
    H H12 0.2818 0.6325 0.8727 0.056 Uiso calc R 1 . .
    C C13 0.3121(2) 0.5960(2) 0.76579(15) 0.0510(6) Uani d . 1 . .
    H H13 0.3021 0.6840 0.7468 0.061 Uiso calc R 1 . .
    C C14 0.3398(2) 0.4948(3) 0.71961(15) 0.0557(7) Uani d . 1 . .
    H H14 0.3498 0.5134 0.6687 0.067 Uiso calc R 1 . .
    C C15 0.3526(2) 0.3653(3) 0.74940(14) 0.0504(6) Uani d . 1 . .
    H H15 0.3717 0.2957 0.7188 0.060 Uiso calc R 1 . .
    C C16 0.33668(17) 0.3393(2) 0.82525(12) 0.0363(4) Uani d . 1 . .
    C C17 0.34066(18) 0.2002(2) 0.85795(13) 0.0378(5) Uani d . 1 . .
    C C18 0.3865(2) 0.0940(3) 0.82431(16) 0.0530(6) Uani d . 1 . .
    H H18 0.4185 0.1088 0.7811 0.064 Uiso calc R 1 . .
    C C19 0.3843(3) -0.0340(3) 0.85548(18) 0.0630(8) Uani d . 1 . .
    H H19 0.4156 -0.1060 0.8338 0.076 Uiso calc R 1 . .
    C C20 0.3361(3) -0.0541(3) 0.91812(17) 0.0580(7) Uani d . 1 . .
    H H20 0.3328 -0.1399 0.9393 0.070 Uiso calc R 1 . .
    C C21 0.2919(2) 0.0563(2) 0.94976(16) 0.0506(6) Uani d . 1 . .
    H H21 0.2593 0.0429 0.9928 0.061 Uiso calc R 1 . .
loop_
    _atom_site_aniso_label
    _atom_site_aniso_U_11
    _atom_site_aniso_U_22
    _atom_site_aniso_U_33
    _atom_site_aniso_U_12
    _atom_site_aniso_U_13
    _atom_site_aniso_U_23
    Sn1 0.03738(9) 0.02873(8) 0.03378(8) -0.00102(6) 0.00941(6) -0.00056(5)
    O1 0.0526(9) 0.0335(8) 0.0437(9) 0.0000(7) 0.0223(7) 0.0018(6)
    O2 0.0729(12) 0.0353(8) 0.0494(10) -0.0122(8) 0.0214(9) -0.0058(7)
    O3 0.0625(11) 0.0398(9) 0.0580(11) -0.0116(8) 0.0180(9) 0.0027(8)
    N1 0.0546(12) 0.0355(9) 0.0383(10) -0.0012(8) 0.0128(9) -0.0050(8)
    N2 0.0823(17) 0.0419(11) 0.0469(12) -0.0131(10) 0.0181(12) -0.0141(9)
    N3 0.0462(11) 0.0341(9) 0.0345(9) -0.0023(8) 0.0091(8) 0.0016(7)
    N4 0.0515(11) 0.0322(9) 0.0417(10) 0.0015(8) 0.0171(9) 0.0008(8)
    C1 0.0434(12) 0.0430(12) 0.0301(10) -0.0003(9) 0.0093(9) 0.0070(9)
    C2 0.0502(14) 0.0445(13) 0.0379(12) -0.0018(10) 0.0101(11) 0.0088(9)
    C3 0.0587(17) 0.0640(17) 0.0588(17) -0.0135(13) 0.0204(14) 0.0175(13)
    C4 0.0664(19) 0.076(2) 0.0713(19) 0.0012(15) 0.0403(16) 0.0179(16)
    C5 0.0649(17) 0.0664(18) 0.0490(15) 0.0104(14) 0.0311(13) 0.0086(12)
    C6 0.0502(13) 0.0465(13) 0.0336(11) 0.0046(10) 0.0154(10) 0.0057(9)
    C7 0.0622(16) 0.0455(13) 0.0354(12) 0.0060(11) 0.0176(11) -0.0026(10)
    C8 0.0755(19) 0.0366(12) 0.0558(16) -0.0149(12) 0.0172(14) -0.0122(11)
    C9 0.0414(13) 0.0469(13) 0.0488(15) 0.0023(11) 0.0085(11) 0.0030(11)
    C10 0.0409(14) 0.0609(16) 0.0540(16) 0.0022(12) 0.0089(12) 0.0071(13)
    C11 0.075(2) 0.0450(14) 0.0666(18) -0.0154(13) 0.0046(15) 0.0119(13)
    C12 0.0601(16) 0.0368(11) 0.0420(13) -0.0029(11) 0.0080(11) 0.0053(10)
    C13 0.0586(16) 0.0459(13) 0.0443(13) -0.0095(11) 0.0030(12) 0.0123(10)
    C14 0.0630(17) 0.0678(17) 0.0354(13) -0.0094(13) 0.0095(12) 0.0131(12)
    C15 0.0595(16) 0.0587(15) 0.0349(12) -0.0012(12) 0.0147(11) -0.0012(10)
    C16 0.0359(11) 0.0404(11) 0.0324(10) -0.0029(9) 0.0072(9) -0.0001(9)
    C17 0.0413(12) 0.0374(11) 0.0341(11) 0.0010(9) 0.0075(9) -0.0027(8)
    C18 0.0666(18) 0.0526(15) 0.0438(14) 0.0124(12) 0.0208(13) -0.0028(11)
    C19 0.086(2) 0.0432(14) 0.0623(17) 0.0189(14) 0.0222(16) -0.0097(12)
    C20 0.079(2) 0.0317(12) 0.0644(17) 0.0067(12) 0.0197(15) -0.0009(12)
    C21 0.0698(17) 0.0313(11) 0.0570(15) 0.0013(11) 0.0278(13) 0.0019(10)
_geom_special_details
;
 All esds (except the esd in the dihedral angle between two l.s. planes)
 are estimated using the full covariance matrix.  The cell esds are taken
 into account individually in the estimation of esds in distances, angles
 and torsion angles; correlations between esds in cell parameters are only
 used when they are defined by crystal symmetry.  An approximate (isotropic)
 treatment of cell esds is used for estimating esds involving l.s. planes.
;
loop_
    _geom_bond_atom_site_label_1
    _geom_bond_atom_site_label_2
    _geom_bond_site_symmetry_2
    _geom_bond_distance
    _geom_bond_publ_flag
    Sn1 C9 . 2.097(3) y
    Sn1 C10 . 2.098(3) y
    Sn1 O1 . 2.1572(14) y
    Sn1 O2 . 2.2658(15) y
    Sn1 N1 . 2.2980(18) y
    Sn1 N3 . 2.5825(18) y
    Sn1 N4 . 2.6231(19) y
    O1 C1 . 1.316(2) n
    O2 C8 . 1.273(3) n
    O3 C2 . 1.365(3) n
    O3 C11 . 1.428(3) n
    N1 C7 . 1.280(3) n
    N1 N2 . 1.410(3) n
    N2 C8 . 1.298(3) n
    N3 C12 . 1.338(3) n
    N3 C16 . 1.349(3) n
    N4 C21 . 1.341(3) n
    N4 C17 . 1.343(3) n
    C1 C6 . 1.410(3) n
    C1 C2 . 1.417(3) n
    C2 C3 . 1.383(3) n
    C3 C4 . 1.391(4) n
    C3 H3 . 0.9300 n
    C4 C5 . 1.352(4) n
    C4 H4 . 0.9300 n
    C5 C6 . 1.412(3) n
    C5 H5 . 0.9300 n
    C6 C7 . 1.441(4) n
    C7 H7 . 0.9300 n
    C8 H8 . 0.9300 n
    C9 H9A . 0.90(3) n
    C9 H9B . 0.92(3) n
    C9 H9C . 0.87(3) n
    C10 H10A . 0.84(3) n
    C10 H10B . 0.96(3) n
    C10 H10C . 0.95(3) n
    C11 H11A . 0.9600 n
    C11 H11B . 0.9600 n
    C11 H11C . 0.9600 n
    C12 C13 . 1.376(3) n
    C12 H12 . 0.9300 n
    C13 C14 . 1.369(4) n
    C13 H13 . 0.9300 n
    C14 C15 . 1.378(3) n
    C14 H14 . 0.9300 n
    C15 C16 . 1.385(3) n
    C15 H15 . 0.9300 n
    C16 C17 . 1.486(3) n
    C17 C18 . 1.383(3) n
    C18 C19 . 1.379(4) n
    C18 H18 . 0.9300 n
    C19 C20 . 1.360(4) n
    C19 H19 . 0.9300 n
    C20 C21 . 1.389(3) n
    C20 H20 . 0.9300 n
    C21 H21 . 0.9300 n
loop_
    _geom_angle_atom_site_label_1
    _geom_angle_atom_site_label_2
    _geom_angle_atom_site_label_3
    _geom_angle_site_symmetry_1
    _geom_angle_site_symmetry_3
    _geom_angle
    _geom_angle_publ_flag
    C9 Sn1 C10 . . 169.76(11) y
    C9 Sn1 O1 . . 93.97(9) y
    C10 Sn1 O1 . . 90.20(9) y
    C9 Sn1 O2 . . 94.23(9) y
    C10 Sn1 O2 . . 87.60(11) y
    O1 Sn1 O2 . . 145.23(6) y
    C9 Sn1 N1 . . 94.39(9) y
    C10 Sn1 N1 . . 95.65(10) y
    O1 Sn1 N1 . . 77.12(6) y
    O2 Sn1 N1 . . 68.60(6) y
    C9 Sn1 N3 . . 80.37(9) y
    C10 Sn1 N3 . . 90.33(9) y
    O1 Sn1 N3 . . 138.83(6) y
    O2 Sn1 N3 . . 75.90(6) y
    N1 Sn1 N3 . . 143.65(6) y
    O1 Sn1 N4 . . 76.91(6) y
    O2 Sn1 N4 . . 136.43(6) y
    N1 Sn1 N4 . . 153.65(6) y
    N3 Sn1 N4 . . 62.68(6) y
    N4 Sn1 C9 . . 91.77(9) y
    N4 Sn1 C10 . . 80.06(10) y
    Sn1 N4 C17 . . 119.20(14) n
    Sn1 N4 C21 . . 119.56(14) n
    C17 N4 C21 . . 118.5(2)   n
    C1 O1 Sn1 . . 128.33(14) n
    C8 O2 Sn1 . . 113.35(15) n
    C2 O3 C11 . . 117.4(2) n
    C7 N1 N2 . . 115.4(2) n
    C7 N1 Sn1 . . 127.50(16) n
    N2 N1 Sn1 . . 116.77(14) n
    C8 N2 N1 . . 109.0(2) n
    C12 N3 C16 . . 117.6(2) n
    C12 N3 Sn1 . . 120.40(16) n
    C16 N3 Sn1 . . 121.75(14) n
    C21 N4 C17 . . 118.52(19) n
    O1 C1 C6 . . 123.5(2) n
    O1 C1 C2 . . 119.0(2) n
    C6 C1 C2 . . 117.4(2) n
    O3 C2 C3 . . 124.7(2) n
    O3 C2 C1 . . 114.3(2) n
    C3 C2 C1 . . 121.0(2) n
    C2 C3 C4 . . 120.3(3) n
    C2 C3 H3 . . 119.9 n
    C4 C3 H3 . . 119.9 n
    C5 C4 C3 . . 120.1(2) n
    C5 C4 H4 . . 120.0 n
    C3 C4 H4 . . 120.0 n
    C4 C5 C6 . . 121.3(3) n
    C4 C5 H5 . . 119.4 n
    C6 C5 H5 . . 119.4 n
    C1 C6 C5 . . 119.8(2) n
    C1 C6 C7 . . 122.3(2) n
    C5 C6 C7 . . 117.8(2) n
    N1 C7 C6 . . 125.5(2) n
    N1 C7 H7 . . 117.2 n
    C6 C7 H7 . . 117.2 n
    O2 C8 N2 . . 128.5(2) n
    O2 C8 H8 . . 115.7 n
    N2 C8 H8 . . 115.7 n
    Sn1 C9 H9A . . 111(2) n
    Sn1 C9 H9B . . 110(2) n
    H9A C9 H9B . . 110(3) n
    Sn1 C9 H9C . . 110(2) n
    H9A C9 H9C . . 109(3) n
    H9B C9 H9C . . 106(3) n
    Sn1 C10 H10A . . 113(2) n
    Sn1 C10 H10B . . 109.5(19) n
    H10A C10 H10B . . 109(3) n
    Sn1 C10 H10C . . 110(2) n
    H10A C10 H10C . . 105(3) n
    H10B C10 H10C . . 110(3) n
    O3 C11 H11A . . 109.5 n
    O3 C11 H11B . . 109.5 n
    H11A C11 H11B . . 109.5 n
    O3 C11 H11C . . 109.5 n
    H11A C11 H11C . . 109.5 n
    H11B C11 H11C . . 109.5 n
    N3 C12 C13 . . 124.0(2) n
    N3 C12 H12 . . 118.0 n
    C13 C12 H12 . . 118.0 n
    C14 C13 C12 . . 118.1(2) n
    C14 C13 H13 . . 120.9 n
    C12 C13 H13 . . 120.9 n
    C13 C14 C15 . . 119.3(2) n
    C13 C14 H14 . . 120.3 n
    C15 C14 H14 . . 120.3 n
    C14 C15 C16 . . 119.5(2) n
    C14 C15 H15 . . 120.2 n
    C16 C15 H15 . . 120.2 n
    N3 C16 C15 . . 121.5(2) n
    N3 C16 C17 . . 116.54(19) n
    C15 C16 C17 . . 121.9(2) n
    N4 C17 C18 . . 121.4(2) n
    N4 C17 C16 . . 116.58(19) n
    C18 C17 C16 . . 122.0(2) n
    C19 C18 C17 . . 119.4(2) n
    C19 C18 H18 . . 120.3 n
    C17 C18 H18 . . 120.3 n
    C20 C19 C18 . . 119.6(2) n
    C20 C19 H19 . . 120.2 n
    C18 C19 H19 . . 120.2 n
    C19 C20 C21 . . 118.6(2) n
    C19 C20 H20 . . 120.7 n
    C21 C20 H20 . . 120.7 n
    N4 C21 C20 . . 122.5(2) n
    N4 C21 H21 . . 118.7 n
    C20 C21 H21 . . 118.7 n
loop_
    _geom_torsion_atom_site_label_1
    _geom_torsion_atom_site_label_2
    _geom_torsion_atom_site_label_3
    _geom_torsion_atom_site_label_4
    _geom_torsion_site_symmetry_1
    _geom_torsion_site_symmetry_2
    _geom_torsion_site_symmetry_3
    _geom_torsion_site_symmetry_4
    _geom_torsion
    _geom_torsion_publ_flag
    C9 Sn1 O1 C1 . . . . -51.1(2) n
    C10 Sn1 O1 C1 . . . . 138.3(2) n
    O2 Sn1 O1 C1 . . . . 52.2(2) n
    N1 Sn1 O1 C1 . . . . 42.51(18) n
    N3 Sn1 O1 C1 . . . . -131.00(17) n
    C9 Sn1 O2 C8 . . . . 108.9(2) n
    C10 Sn1 O2 C8 . . . . -81.2(2) n
    O1 Sn1 O2 C8 . . . . 5.7(3) n
    N1 Sn1 O2 C8 . . . . 15.83(19) n
    N3 Sn1 O2 C8 . . . . -172.1(2) n
    C9 Sn1 N1 C7 . . . . 63.7(2) n
    C10 Sn1 N1 C7 . . . . -118.3(2) n
    O1 Sn1 N1 C7 . . . . -29.4(2) n
    O2 Sn1 N1 C7 . . . . 156.5(2) n
    N3 Sn1 N1 C7 . . . . 143.42(19) n
    C9 Sn1 N1 N2 . . . . -108.85(18) n
    C10 Sn1 N1 N2 . . . . 69.17(19) n
    O1 Sn1 N1 N2 . . . . 158.07(18) n
    O2 Sn1 N1 N2 . . . . -16.02(17) n
    N3 Sn1 N1 N2 . . . . -29.1(2) n
    C7 N1 N2 C8 . . . . -159.7(2) n
    Sn1 N1 N2 C8 . . . . 13.8(3) n
    C9 Sn1 N3 C12 . . . . 70.26(19) n
    C10 Sn1 N3 C12 . . . . -114.1(2) n
    O1 Sn1 N3 C12 . . . . 155.26(17) n
    O2 Sn1 N3 C12 . . . . -26.62(18) n
    N1 Sn1 N3 C12 . . . . -14.0(2) n
    C9 Sn1 N3 C16 . . . . -103.34(18) n
    C10 Sn1 N3 C16 . . . . 72.34(18) n
    O1 Sn1 N3 C16 . . . . -18.3(2) n
    O2 Sn1 N3 C16 . . . . 159.78(18) n
    N1 Sn1 N3 C16 . . . . 172.37(15) n
    Sn1 O1 C1 C6 . . . . -36.9(3) n
    Sn1 O1 C1 C2 . . . . 146.18(17) n
    C11 O3 C2 C3 . . . . -5.9(4) n
    C11 O3 C2 C1 . . . . 175.5(2) n
    O1 C1 C2 O3 . . . . -0.1(3) n
    C6 C1 C2 O3 . . . . -177.2(2) n
    O1 C1 C2 C3 . . . . -178.7(2) n
    C6 C1 C2 C3 . . . . 4.2(4) n
    O3 C2 C3 C4 . . . . 178.7(3) n
    C1 C2 C3 C4 . . . . -2.8(4) n
    C2 C3 C4 C5 . . . . -0.3(5) n
    C3 C4 C5 C6 . . . . 1.9(5) n
    O1 C1 C6 C5 . . . . -179.6(2) n
    C2 C1 C6 C5 . . . . -2.6(3) n
    O1 C1 C6 C7 . . . . -1.9(4) n
    C2 C1 C6 C7 . . . . 175.1(2) n
    C4 C5 C6 C1 . . . . -0.4(4) n
    C4 C5 C6 C7 . . . . -178.1(3) n
    N2 N1 C7 C6 . . . . -177.0(2) n
    Sn1 N1 C7 C6 . . . . 10.3(4) n
    C1 C6 C7 N1 . . . . 14.3(4) n
    C5 C6 C7 N1 . . . . -168.0(2) n
    Sn1 O2 C8 N2 . . . . -16.6(4) n
    N1 N2 C8 O2 . . . . 2.1(4) n
    C16 N3 C12 C13 . . . . -0.5(4) n
    Sn1 N3 C12 C13 . . . . -174.4(2) n
    N3 C12 C13 C14 . . . . -0.8(4) n
    C12 C13 C14 C15 . . . . 0.9(4) n
    C13 C14 C15 C16 . . . . 0.3(4) n
    C12 N3 C16 C15 . . . . 1.8(3) n
    Sn1 N3 C16 C15 . . . . 175.57(18) n
    C12 N3 C16 C17 . . . . -175.2(2) n
    Sn1 N3 C16 C17 . . . . -1.5(3) n
    C14 C15 C16 N3 . . . . -1.7(4) n
    C14 C15 C16 C17 . . . . 175.1(2) n
    C21 N4 C17 C18 . . . . -0.8(4) n
    C21 N4 C17 C16 . . . . 177.2(2) n
    N3 C16 C17 N4 . . . . 15.3(3) n
    C15 C16 C17 N4 . . . . -161.8(2) n
    N3 C16 C17 C18 . . . . -166.7(2) n
    C15 C16 C17 C18 . . . . 16.3(4) n
    N4 C17 C18 C19 . . . . 0.2(4) n
    C16 C17 C18 C19 . . . . -177.7(3) n
    C17 C18 C19 C20 . . . . 0.8(5) n
    C18 C19 C20 C21 . . . . -1.1(5) n
    C17 N4 C21 C20 . . . . 0.5(4) n
    C19 C20 C21 N4 . . . . 0.5(5) n
loop_
    _geom_hbond_atom_site_label_D
    _geom_hbond_atom_site_label_H
    _geom_hbond_atom_site_label_A
    _geom_hbond_site_symmetry_A
    _geom_hbond_distance_DH
    _geom_hbond_distance_HA
    _geom_hbond_distance_DA
    _geom_hbond_angle_DHA
    C12 H12 O2 1_555 0.93 2.40 2.993(3) 121
    C21 H21 O1 1_555 0.93 2.36 2.968(3) 123
    C21 H21 O3 1_555 0.93 2.50 3.390(3) 161
