# Supplementary material for: (2,2′-Bipyridine-κ2 N,N′){[(3-meth­oxy-2-oxidobenzyl­idene-κO 2)hydrazono]methano­lato-κ2 N 2,O}dimethyl­tin(IV)
Source: Acta Crystallogr Sect E Struct Rep Online. 2008 Mar 7;64(Pt 4):m531–2. doi: 10.1107/S1600536808006090 (PMC2961040; doi:10.1107/S1600536808006090)
Supplement: Supplementary file 2 [file e-64-0m531-Isup2.hkl]

#
# h,k,l, Fc-squared, Fo-squared, sigma(Fo-squared) and status flag
#
data_I
_shelx_title ' SF5BB_0m in P2(1)/c'
_shelx_refln_list_code          4
_shelx_F_calc_maximum      356.02
_exptl_crystal_F_000      1000.00
_reflns_d_resolution_high  0.7288
 
loop_
 _symmetry_equiv_pos_as_xyz
 'x, y, z'
 '-x, y+1/2, -z+1/2'
 '-x, -y, -z'
 'x, -y-1/2, z-1/2'
 
_cell_length_a    12.3834
_cell_length_b     9.9094
_cell_length_c    17.1730
_cell_angle_alpha  90.000
_cell_angle_beta  103.302
_cell_angle_gamma  90.000
 
_shelx_F_squared_multiplier     1.000
 
loop_
 _refln_index_h
 _refln_index_k
 _refln_index_l
 _refln_F_squared_calc
 _refln_F_squared_meas
 _refln_F_squared_sigma
 _refln_observed_status
   1   0   0        9.99       -0.39      0.39 o
   2   0   0    89008.09    84297.96    984.63 o
   3   0   0    72651.13    72459.60    767.17 o
   4   0   0     5471.81     5195.58     55.17 o
   5   0   0    30446.93    31718.19    313.08 o
   6   0   0     2586.62     2350.81     37.41 o
   7   0   0     8191.56     8123.38    101.67 o
   8   0   0     1652.40     1581.54     27.47 o
   9   0   0      856.16      846.86     19.46 o
  10   0   0      228.40      205.46     13.40 o
  11   0   0     1989.39     2077.64     52.13 o
  12   0   0      106.95      129.29     33.38 o
  13   0   0     1398.14     1363.33     56.66 o
  14   0   0        0.60      -15.24     15.24 o
  15   0   0      567.94      597.12     73.74 o
  16   0   0       49.10       60.48     23.60 o
   1   1   0    39950.70    40940.23    416.49 o
   2   1   0      124.52      119.09      2.63 o
   3   1   0     4341.28     4211.85     32.72 o
   4   1   0        5.62        1.48      2.61 o
   5   1   0     3604.16     3607.29     32.73 o
   6   1   0     2188.87     2115.97     27.82 o
   7   1   0     3860.78     3635.73     40.08 o
   8   1   0      801.93      717.97     14.92 o
   9   1   0     1301.71     1286.29     21.52 o
  10   1   0      867.69      843.17     19.45 o
  11   1   0      182.19      161.37     13.05 o
  12   1   0     1396.56     1403.84     33.89 o
  13   1   0        0.74        0.59     10.71 o
  14   1   0      488.60      532.37     26.89 o
  15   1   0       54.67       43.83     15.71 o
  16   1   0      188.58      172.28     30.68 o
   0   2   0    10696.16    11634.58    183.71 o
   1   2   0      625.27      635.74      6.18 o
   2   2   0     5487.52     5639.07     49.37 o
   3   2   0      986.46     1089.00     11.76 o
   4   2   0       26.04       39.78      3.13 o
   5   2   0     1671.41     1660.85     18.53 o
   6   2   0      238.05      233.90      6.84 o
   7   2   0      411.03      335.23     11.17 o
   8   2   0      191.87      163.25      8.80 o
   9   2   0      226.14      218.55     10.38 o
  10   2   0       27.54        0.98      8.91 o
  11   2   0      159.42      156.02     12.78 o
  12   2   0       32.50        8.32     11.07 o
  13   2   0        2.36       -8.63      9.83 o
  14   2   0       38.77        7.45     14.06 o
  15   2   0        6.38      -13.24     14.45 o
  16   2   0       10.68        2.52     16.72 o
   1   3   0     8438.94     8517.72     74.83 o
   2   3   0       43.58       42.92      2.23 o
   3   3   0     5106.23     5063.85     54.94 o
   4   3   0      845.60      812.97     12.01 o
   5   3   0    10071.48    10151.11    106.31 o
   6   3   0     2691.27     2529.62     32.44 o
   7   3   0     6059.73     6064.92     67.42 o
   8   3   0     3313.27     3372.20     45.94 o
   9   3   0      990.21      969.36     25.27 o
  10   3   0     4215.35     4099.39     62.73 o
  11   3   0      296.64      271.39     15.31 o
  12   3   0     2085.00     2141.13     42.79 o
  13   3   0       63.94       42.64     15.40 o
  14   3   0      632.58      634.00     38.20 o
  15   3   0        0.27       -4.23     18.51 o
  16   3   0      250.54      284.77     34.06 o
   0   4   0    28732.26    30265.71    577.48 o
   1   4   0     1739.62     1833.84     28.76 o
   2   4   0    11055.88    11240.74     96.78 o
   3   4   0    11430.20    12411.43    112.43 o
   4   4   0    10664.90    10891.09    113.99 o
   5   4   0     8263.82     8362.94     79.17 o
   6   4   0     4299.05     4285.40     47.41 o
   7   4   0     4872.22     4902.15     57.34 o
   8   4   0      308.32      326.88     19.18 o
   9   4   0     3720.77     3693.07     65.24 o
  10   4   0      211.60      202.53     14.86 o
  11   4   0     2692.29     2681.50     67.64 o
  12   4   0      124.66      138.06     23.38 o
  13   4   0     1046.70     1117.26     65.87 o
  14   4   0        1.87       15.35     17.58 o
  15   4   0      506.11      542.88     42.81 o
   1   5   0      334.43      288.98      6.49 o
   2   5   0     2033.93     2144.10     26.42 o
   3   5   0       75.12       51.67      4.44 o
   4   5   0       94.91       89.67      4.56 o
   5   5   0      119.47       86.29      5.84 o
   6   5   0      301.59      275.99      9.84 o
   7   5   0      397.04      370.46     11.26 o
   8   5   0      209.66      199.84     15.25 o
   9   5   0      332.91      356.82     15.84 o
  10   5   0      143.34      124.90     19.93 o
  11   5   0       42.50        8.53     21.25 o
  12   5   0      444.45      432.14     31.52 o
  13   5   0        1.53        5.82     18.43 o
  14   5   0      172.12      126.83     30.67 o
  15   5   0        3.24      -17.76     17.76 o
   0   6   0     2244.30     2182.53     59.27 o
   1   6   0       96.00       94.68      6.81 o
   2   6   0     3601.32     3698.65     42.42 o
   3   6   0      546.41      522.46     11.25 o
   4   6   0     2868.36     2997.38     31.86 o
   5   6   0      570.42      513.30     12.47 o
   6   6   0      742.52      745.11     14.30 o
   7   6   0     1048.70     1008.75     38.12 o
   8   6   0      229.34      215.10     13.27 o
   9   6   0     1114.17     1095.94     36.68 o
  10   6   0        7.32        1.92     12.70 o
  11   6   0      486.09      495.93     27.97 o
  12   6   0        8.22      -14.01     14.01 o
  13   6   0       30.84       48.71     16.92 o
  14   6   0        0.19       -0.64     16.28 o
   1   7   0     4418.66     4468.24     57.13 o
   2   7   0       59.70       48.22      4.63 o
   3   7   0     3040.69     2992.65     36.97 o
   4   7   0      261.37      269.23      9.33 o
   5   7   0     4024.50     3890.59     48.36 o
   6   7   0      576.75      535.62     18.98 o
   7   7   0     3718.11     3599.17     62.72 o
   8   7   0     1440.54     1457.33     34.50 o
   9   7   0      989.75      911.04     41.19 o
  10   7   0     1929.35     1931.05     53.34 o
  11   7   0      147.73      159.83     22.20 o
  12   7   0      849.63      830.27     61.40 o
  13   7   0        3.11       -1.53     14.14 o
  14   7   0      569.11      602.69     35.66 o
   0   8   0     1827.16     1807.74     58.57 o
   1   8   0      103.79      120.70     12.93 o
   2   8   0     2892.05     2908.10     35.55 o
   3   8   0        6.26       -4.30      4.30 o
   4   8   0     2332.16     2310.47     31.89 o
   5   8   0      304.18      269.98     16.01 o
   6   8   0     2548.75     2433.52     47.15 o
   7   8   0      403.12      431.64     19.03 o
   8   8   0      784.36      756.51     39.29 o
   9   8   0      837.83      797.22     31.96 o
  10   8   0      330.44      301.61     22.73 o
  11   8   0      522.27      553.84     42.05 o
  12   8   0       21.56       17.60     15.89 o
  13   8   0      351.03      389.93     28.41 o
   1   9   0      185.66      195.43     16.08 o
   2   9   0       51.65       -0.87     14.62 o
   3   9   0      166.18      135.89      7.35 o
   4   9   0       97.24       92.75      9.44 o
   5   9   0        6.16       -2.08      9.25 o
   6   9   0       12.48       11.11      8.70 o
   7   9   0      106.11       90.15     12.03 o
   8   9   0        0.35       -2.37     10.38 o
   9   9   0        0.09      -11.47     11.47 o
  10   9   0       10.81       26.90     13.43 o
  11   9   0        7.91       22.99     15.32 o
  12   9   0        0.15      -13.27     13.27 o
   0  10   0     2611.92     2510.86     79.43 o
   1  10   0       18.19       32.79     14.50 o
   2  10   0     1615.95     1567.73     48.92 o
   3  10   0      157.55      148.38     14.15 o
   4  10   0     1414.58     1415.85     31.25 o
   5  10   0      380.90      384.94     17.14 o
   6  10   0      991.08      989.69     27.96 o
   7  10   0      478.59      499.34     24.25 o
   8  10   0      598.96      562.82     27.19 o
   9  10   0      332.67      358.55     27.84 o
  10  10   0       54.17       43.08     19.01 o
  11  10   0      258.96      234.12     22.45 o
   1  11   0     1724.34     1676.54     52.95 o
   2  11   0       76.89       65.31     21.57 o
   3  11   0     1918.07     1925.76     69.73 o
   4  11   0      203.00      206.36     16.44 o
   5  11   0     1094.84     1093.78     28.35 o
   6  11   0      203.95      243.71     16.17 o
   7  11   0      545.07      552.72     43.95 o
   8  11   0      372.06      409.92     24.13 o
   9  11   0      302.84      350.78     27.34 o
   1  12   0       24.67       -8.01     31.25 o
   2  12   0      437.43      394.42     54.76 o
   3  12   0       35.35       -0.77     32.42 o
   4  12   0      273.42      298.20     48.30 o
   5  12   0       16.57        6.70     11.86 o
   6  12   0       51.30       48.16     14.95 o
   7  12   0      110.19      111.79     15.29 o
   1  13   0       71.63       39.13     38.49 o
   2  13   0        3.52       25.18     38.74 o
   3  13   0       74.90       33.19     36.55 o
   4  13   0       34.33       19.89     34.61 o
 -16   1   1        7.51      -15.41     19.78 o
 -15   1   1      260.35      247.63     24.51 o
 -14   1   1       13.97       10.37     12.94 o
 -13   1   1      917.41      968.28     29.37 o
 -12   1   1      197.90      162.63     14.27 o
 -11   1   1     1615.17     1606.00     34.57 o
 -10   1   1      985.39      950.96     22.37 o
  -9   1   1     1035.09      964.26     19.44 o
  -8   1   1     2929.91     2822.08     36.99 o
  -7   1   1     2990.20     2827.17     39.09 o
  -6   1   1     1812.79     1726.02     26.28 o
  -5   1   1     1670.06     1673.20     18.65 o
  -4   1   1     5473.64     5577.85     43.31 o
  -3   1   1      327.10      354.88      5.33 o
  -2   1   1    32444.72    33643.88    245.06 o
  -1   1   1     2086.02     2198.65     48.52 o
   0   1   1    19338.09    20678.04    232.98 o
   1   1   1     3127.14     3342.47     39.31 o
   2   1   1    31261.94    31921.96    238.89 o
   3   1   1     1537.20     1650.17     15.43 o
   4   1   1    32819.64    33759.42    243.30 o
   5   1   1    10675.52    10873.82     93.15 o
   6   1   1     6739.68     6582.08     71.06 o
   7   1   1     6345.20     6146.53     68.19 o
   8   1   1        3.02        1.06      4.03 o
   9   1   1     3050.06     3078.37     35.18 o
  10   1   1      149.81      156.17      9.93 o
  11   1   1     1125.97     1178.37     26.80 o
  12   1   1       35.22       31.53     10.99 o
  13   1   1      931.66     1012.65     30.65 o
  14   1   1       31.91       39.76     13.93 o
  15   1   1      241.16      238.55     28.25 o
  16   1   1        8.87        3.13     21.07 o
 -16   2   1      355.82      378.28     28.28 o
 -15   2   1        5.99      -13.26     13.26 o
 -14   2   1     1061.70     1123.73     33.42 o
 -13   2   1       48.17       55.16     11.44 o
 -12   2   1     3751.80     3659.02     61.16 o
 -11   2   1      620.10      602.18     21.12 o
 -10   2   1     3591.68     3612.90     57.22 o
  -9   2   1     4262.99     4186.48     51.68 o
  -8   2   1     3786.08     3651.71     45.04 o
  -7   2   1    10221.26    10047.11    115.81 o
  -6   2   1     1383.67     1309.83     17.54 o
  -5   2   1    14739.08    14654.14    123.73 o
  -4   2   1      167.03      145.64      4.17 o
  -3   2   1     1114.70      997.02     10.28 o
  -2   2   1      542.32      545.92      7.35 o
  -1   2   1    16958.58    17674.27    119.51 o
   0   2   1       29.43       27.27      1.62 o
   1   2   1    14670.98    15069.29    104.54 o
   2   2   1      172.45      199.91      4.49 o
   3   2   1     8933.59     9157.82     78.52 o
   4   2   1     1675.50     1594.26     19.60 o
   5   2   1    12968.94    12760.91    114.97 o
   6   2   1     5681.46     5732.49     50.02 o
   7   2   1     3236.13     3110.30     33.49 o
   8   2   1     3176.45     3154.72     37.13 o
   9   2   1     1184.73     1164.25     40.34 o
  10   2   1     2282.03     2416.61     43.63 o
  11   2   1      431.47      381.34     17.15 o
  12   2   1     2332.04     2387.62     46.55 o
  13   2   1       36.17       26.79     11.22 o
  14   2   1     1190.30     1267.36     57.90 o
  15   2   1        1.63      -11.81     14.81 o
  16   2   1      420.57      414.87     29.19 o
 -16   3   1        2.06       -1.62     20.43 o
 -15   3   1      151.95      150.35     19.65 o
 -14   3   1       11.31       14.19     15.52 o
 -13   3   1      625.45      662.82     34.66 o
 -12   3   1      167.31      147.31     13.46 o
 -11   3   1     1575.90     1571.81     33.88 o
 -10   3   1        4.96       -1.88      8.70 o
  -9   3   1      504.29      460.13     16.94 o
  -8   3   1     1384.50     1322.68     24.26 o
  -7   3   1     3546.36     3450.88     44.72 o
  -6   3   1     3210.54     3230.68     34.05 o
  -5   3   1     1766.83     1707.65     21.69 o
  -4   3   1     4405.06     4415.24     40.98 o
  -3   3   1     3448.87     3681.28     38.43 o
  -2   3   1     3710.40     3740.59     29.89 o
  -1   3   1     1289.70     1349.56     14.45 o
   0   3   1     9666.69    10421.18    101.84 o
   1   3   1     2736.43     2987.99     26.52 o
   2   3   1     2473.85     2536.85     22.14 o
   3   3   1      696.29      667.74     17.52 o
   4   3   1       57.73       88.39      4.55 o
   5   3   1     3392.82     3347.47     39.78 o
   6   3   1       57.59       44.11      4.83 o
   7   3   1     1553.78     1516.66     28.52 o
   8   3   1      234.04      237.78      9.56 o
   9   3   1      292.51      294.32     17.29 o
  10   3   1      309.44      280.69     18.16 o
  11   3   1      300.82      309.85     15.92 o
  12   3   1       17.62       16.85     14.48 o
  13   3   1      679.66      669.02     41.72 o
  14   3   1        0.99       13.46     19.04 o
  15   3   1      192.59      208.40     29.40 o
 -15   4   1        0.18       -3.76     19.47 o
 -14   4   1      133.72      132.62     24.80 o
 -13   4   1        1.53       -7.92     17.00 o
 -12   4   1      157.80      178.34     22.15 o
 -11   4   1        3.85        4.50     10.71 o
 -10   4   1        5.85       -9.10      9.10 o
  -9   4   1      853.55      795.95     25.37 o
  -8   4   1      295.63      253.67     14.10 o
  -7   4   1      398.30      371.14     13.39 o
  -6   4   1      709.24      670.36     12.41 o
  -5   4   1       10.83       19.59      3.72 o
  -4   4   1      119.14       51.92      4.60 o
  -3   4   1     1786.59     1955.19     21.31 o
  -2   4   1      318.58      304.59      5.90 o
  -1   4   1     9836.00    10403.04    101.56 o
   0   4   1        9.19       10.06      3.60 o
   1   4   1     5262.04     5494.17     58.83 o
   2   4   1     1796.75     2035.15     22.11 o
   3   4   1     6371.21     6935.76     65.09 o
   4   4   1      246.52      210.50      7.99 o
   5   4   1      308.67      264.85     11.75 o
   6   4   1      322.72      286.55      9.06 o
   7   4   1      400.87      363.50     12.77 o
   8   4   1      162.18      149.40      9.13 o
   9   4   1       56.05       34.24      9.64 o
  10   4   1      350.78      335.54     17.62 o
  11   4   1      110.47       93.90     16.27 o
  12   4   1       60.74       56.41     17.63 o
  13   4   1        8.69       -8.69     17.11 o
  14   4   1      130.02      128.58     29.32 o
  15   4   1        1.20      -14.68     18.51 o
 -15   5   1      516.57      489.28     34.49 o
 -14   5   1       14.84       19.39     18.70 o
 -13   5   1     1445.30     1572.22     62.55 o
 -12   5   1        0.99        5.49     14.68 o
 -11   5   1     1140.09     1105.99     40.17 o
 -10   5   1      531.07      520.75     26.67 o
  -9   5   1     1572.91     1543.37     32.82 o
  -8   5   1     1864.84     1846.37     37.86 o
  -7   5   1     2850.47     2820.82     34.90 o
  -6   5   1     3711.81     3601.86     44.67 o
  -5   5   1     7969.70     8356.75     79.37 o
  -4   5   1     3232.02     2999.01     33.18 o
  -3   5   1     1265.42     1327.14     15.75 o
  -2   5   1    23774.15    25377.75    256.14 o
  -1   5   1      511.97      624.10     18.34 o
   0   5   1    28907.45    30831.90    338.67 o
   1   5   1      216.63      210.57      7.41 o
   2   5   1    18506.54    19765.74    200.78 o
   3   5   1     2472.51     2621.98     27.72 o
   4   5   1     9913.31     9995.53     98.29 o
   5   5   1     4686.40     4656.19     56.09 o
   6   5   1     2328.83     2255.86     31.49 o
   7   5   1     5461.41     5652.48     61.84 o
   8   5   1     1047.22     1040.07     21.76 o
   9   5   1     2401.00     2376.02     77.97 o
  10   5   1      122.98      111.83     16.39 o
  11   5   1     1289.88     1261.82     43.46 o
  12   5   1        0.13      -12.04     12.04 o
  13   5   1      825.64      870.11     51.21 o
  14   5   1       27.67       11.50     16.48 o
  15   5   1      371.48      414.20     32.97 o
 -14   6   1      511.71      540.53     33.40 o
 -13   6   1       44.84       26.18     16.81 o
 -12   6   1     1102.41     1155.25     43.15 o
 -11   6   1       77.67       59.01     15.66 o
 -10   6   1     1613.53     1528.36     45.90 o
  -9   6   1      835.94      881.69     32.51 o
  -8   6   1     1587.84     1606.85     44.08 o
  -7   6   1     1976.69     1915.29     48.64 o
  -6   6   1      942.16      884.97     14.99 o
  -5   6   1     4631.69     4544.78     46.50 o
  -4   6   1      564.27      568.30      9.98 o
  -3   6   1     7024.11     6959.94     75.67 o
  -2   6   1      411.28      433.06      8.96 o
  -1   6   1     7904.44     7904.49     93.05 o
   0   6   1       10.41       27.26      5.29 o
   1   6   1     7244.33     7201.31     77.26 o
   2   6   1        7.37        7.15      3.27 o
   3   6   1     8272.20     8408.55     90.34 o
   4   6   1      692.92      662.49     11.69 o
   5   6   1     6971.91     6893.27    104.98 o
   6   6   1     2481.42     2486.40     31.48 o
   7   6   1     1777.24     1745.81     40.66 o
   8   6   1     1984.81     1912.86     40.19 o
   9   6   1      439.64      435.34     38.02 o
  10   6   1     1375.33     1412.67     44.26 o
  11   6   1      267.39      290.76     37.86 o
  12   6   1      659.40      628.08     33.24 o
  13   6   1        3.83        1.06     15.02 o
  14   6   1      470.92      464.60     32.06 o
 -14   7   1       88.04       79.98     20.35 o
 -13   7   1       22.59       36.67     16.35 o
 -12   7   1       25.45        6.91     14.80 o
 -11   7   1       64.04       43.57     14.69 o
 -10   7   1       30.25       16.34     14.41 o
  -9   7   1       91.64       85.11     14.60 o
  -8   7   1       80.38       72.43     13.48 o
  -7   7   1        2.42       -7.57      7.57 o
  -6   7   1      290.58      293.64     13.29 o
  -5   7   1      363.99      318.89     13.48 o
  -4   7   1      306.02      303.16      9.65 o
  -3   7   1       21.67        5.51      5.76 o
  -2   7   1      537.35      579.34     11.32 o
  -1   7   1      113.84       97.52      8.16 o
   0   7   1     1285.56     1248.25     20.54 o
   1   7   1      455.52      472.37     11.51 o
   2   7   1     1589.61     1665.39     22.62 o
   3   7   1      758.27      760.01     14.27 o
   4   7   1      941.59      918.24     17.88 o
   5   7   1      108.28       84.91      9.93 o
   6   7   1       64.27       49.31      8.93 o
   7   7   1      126.49      102.01     19.73 o
   8   7   1        0.07       -2.18      8.57 o
   9   7   1       38.90       29.04     12.75 o
  10   7   1      102.62      107.74     21.56 o
  11   7   1        1.11        3.58     12.97 o
  12   7   1       65.44       44.96     23.53 o
  13   7   1        0.22       -2.49     14.94 o
 -13   8   1       43.61       56.20     17.85 o
 -12   8   1      406.76      418.82     27.64 o
 -11   8   1       17.04       17.03     13.90 o
 -10   8   1      601.89      638.69     30.76 o
  -9   8   1      296.04      288.46     21.23 o
  -8   8   1     1078.32      992.19     68.30 o
  -7   8   1      359.08      334.37     20.07 o
  -6   8   1     1433.14     1349.29     29.35 o
  -5   8   1     1532.18     1511.46     35.67 o
  -4   8   1      941.36      918.55     17.56 o
  -3   8   1     5939.71     6008.66     67.74 o
  -2   8   1       62.71       42.22      4.86 o
  -1   8   1     2543.94     2569.92     52.15 o
   0   8   1        0.05       -8.33      8.33 o
   1   8   1       17.87        6.47      8.36 o
   2   8   1      321.44      314.62      9.35 o
   3   8   1      950.27      941.73     25.82 o
   4   8   1      240.08      201.91     10.04 o
   5   8   1     1555.95     1430.27     32.17 o
   6   8   1      342.03      354.89     17.05 o
   7   8   1      799.47      781.30     24.76 o
   8   8   1      903.24      876.28     27.21 o
   9   8   1      189.33      189.77     18.13 o
  10   8   1      802.16      766.05     33.34 o
  11   8   1       12.92       17.89     14.21 o
  12   8   1      527.06      512.17     34.92 o
  13   8   1        2.07       11.03     29.15 o
 -12   9   1       25.15       31.39     15.17 o
 -11   9   1      954.92      930.48     38.54 o
 -10   9   1      224.18      249.32     27.53 o
  -9   9   1     1673.42     1691.92     48.09 o
  -8   9   1      789.26      749.22     45.64 o
  -7   9   1     1231.52     1130.45     34.89 o
  -6   9   1     1637.52     1669.11     37.77 o
  -5   9   1      708.14      698.61     23.32 o
  -4   9   1     4832.49     4753.25     69.58 o
  -3   9   1      665.23      687.97     18.21 o
  -2   9   1     6636.63     6547.91     88.83 o
  -1   9   1      286.72      302.04     19.40 o
   0   9   1     3723.48     3674.83     82.32 o
   1   9   1      233.32      215.22     19.17 o
   2   9   1     3401.93     3388.30     68.03 o
   3   9   1     2060.14     1997.74     37.28 o
   4   9   1     3555.87     3461.75     59.38 o
   5   9   1     1728.10     1633.49     36.16 o
   6   9   1     1359.36     1395.39     33.45 o
   7   9   1     1382.63     1398.42     42.99 o
   8   9   1      407.39      440.31     24.11 o
   9   9   1     1408.32     1402.61     57.79 o
  10   9   1      109.33       98.89     16.88 o
  11   9   1      910.10      977.56     39.82 o
  12   9   1       18.57       21.95     15.77 o
 -11  10   1       22.54       20.06     14.58 o
 -10  10   1      391.58      432.80     29.99 o
  -9  10   1       43.62       41.92     13.96 o
  -8  10   1      563.54      612.44     28.27 o
  -7  10   1      270.39      258.70     17.93 o
  -6  10   1      323.90      296.51     18.24 o
  -5  10   1      706.48      700.85     22.51 o
  -4  10   1      148.05      121.91     14.39 o
  -3  10   1      925.58      880.78     25.16 o
  -2  10   1      229.75      186.29     19.60 o
  -1  10   1      758.13      738.09     33.38 o
   0  10   1       15.72        1.11     11.88 o
   1  10   1     1311.69     1312.27     54.25 o
   2  10   1       60.76       26.99     10.14 o
   3  10   1      863.51      886.94     21.66 o
   4  10   1      429.44      372.32     20.49 o
   5  10   1      656.24      629.04     30.44 o
   6  10   1      295.18      300.26     16.57 o
   7  10   1      317.27      317.88     17.57 o
   8  10   1      438.56      387.35     23.15 o
   9  10   1      122.50      132.11     24.54 o
  10  10   1      475.89      512.65     29.57 o
  -9  11   1        0.27      -12.92     12.92 o
  -8  11   1       61.90       77.02     14.31 o
  -7  11   1        3.66       -9.78      9.78 o
  -6  11   1       32.40       22.42     10.20 o
  -5  11   1        6.10      -12.93     12.93 o
  -4  11   1       98.54      104.42     12.35 o
  -3  11   1        0.18        3.14     17.97 o
  -2  11   1      169.42      204.78     27.92 o
  -1  11   1        7.55        0.41     17.91 o
   0  11   1      202.22      257.72     23.93 o
   1  11   1       14.85      -16.72     16.72 o
   2  11   1      181.86      177.43     24.94 o
   3  11   1       15.21        2.92     12.50 o
   4  11   1       60.38       61.92      8.35 o
   5  11   1       34.97       20.49     11.42 o
   6  11   1       76.37       87.49     11.16 o
   7  11   1        0.52        9.97     10.74 o
   8  11   1       20.31       24.47     12.74 o
   9  11   1       10.60       23.06     14.00 o
  -7  12   1      518.85      583.47     26.45 o
  -6  12   1      260.61      290.67     20.35 o
  -5  12   1      879.61      890.60     76.33 o
  -4  12   1       37.41       32.16     33.84 o
  -3  12   1     1337.68     1452.91     93.63 o
  -2  12   1       23.56       13.30     22.21 o
  -1  12   1     1091.22     1066.27     54.87 o
   0  12   1       73.54      136.38     36.94 o
   1  12   1      906.84      902.95     50.30 o
   2  12   1       45.12       19.00     37.71 o
   3  12   1      854.53      889.89     50.28 o
   4  12   1       33.49       12.16     20.80 o
   5  12   1      629.68      607.25     27.25 o
   6  12   1      147.67      146.68     14.14 o
   7  12   1      544.76      668.52     37.20 o
  -4  13   1      958.04     1099.17     88.08 o
  -3  13   1       39.12       28.15     38.62 o
  -2  13   1      864.44      829.38     76.20 o
   1  13   1       62.68       81.88     42.62 o
   2  13   1      639.62      593.30     65.48 o
   3  13   1       45.45       37.45     38.62 o
   4  13   1      393.61      415.60     60.05 o
 -16   0   2        0.46        5.62     20.72 o
 -15   0   2      854.50      832.76     50.75 o
 -14   0   2        9.56       15.69     17.07 o
 -13   0   2     1905.49     1986.61    107.06 o
 -12   0   2       79.18       55.69     13.33 o
 -11   0   2     1718.21     1639.11     44.54 o
 -10   0   2      473.68      439.81     22.32 o
  -9   0   2     2119.29     1996.26     39.06 o
  -8   0   2     1414.68     1367.65     29.17 o
  -7   0   2     2521.83     2336.96     40.61 o
  -6   0   2    23978.57    23816.76    311.40 o
  -5   0   2     5942.83     5682.52     60.76 o
  -4   0   2     6956.73     6763.89     76.41 o
  -3   0   2      213.91      263.68      8.03 o
  -2   0   2      891.26      940.80     16.55 o
  -1   0   2     1137.23     1230.64     27.62 o
   0   0   2    35487.72    37121.62    698.65 o
   1   0   2     2551.44     2762.74     33.29 o
   2   0   2   126747.66   122118.87   1288.81 o
   3   0   2      122.79      156.21      7.04 o
   4   0   2    39887.43    41061.32    434.51 o
   5   0   2    25686.28    25739.16    335.30 o
   6   0   2    12946.27    12523.40    169.54 o
   7   0   2    13108.66    12868.51    175.75 o
   8   0   2     2372.32     2256.88     42.36 o
   9   0   2     5018.19     4901.05     78.14 o
  10   0   2      232.69      234.11     17.62 o
  11   0   2     3486.96     3614.38     76.52 o
  12   0   2        0.17        0.70     14.13 o
  13   0   2     1000.24     1092.45     51.45 o
  14   0   2       21.33       28.82     19.25 o
  15   0   2      445.59      479.35     38.03 o
  16   0   2       33.66       45.20     34.22 o
 -16   1   2      144.14      181.01     29.51 o
 -15   1   2       17.50        3.55     14.37 o
 -14   1   2      452.38      481.94     29.36 o
 -13   1   2       14.74      -10.30     10.79 o
 -12   1   2     1140.87     1191.25     30.76 o
 -11   1   2       45.27       33.08      9.97 o
 -10   1   2     1282.50     1253.36     25.91 o
  -9   1   2      249.24      214.46     10.54 o
  -8   1   2     1370.20     1251.14     21.52 o
  -7   1   2     4521.07     4424.59     55.76 o
  -6   1   2     1947.04     1797.80     21.02 o
  -5   1   2     5353.48     5377.97     46.20 o
  -4   1   2      275.65      309.80      5.79 o
  -3   1   2     2736.32     2795.53     23.76 o
  -2   1   2     1765.08     1834.93     15.92 o
  -1   1   2     1681.01     1721.14     14.70 o
   0   1   2      793.78      857.63      8.00 o
   1   1   2    32867.02    33822.67    280.00 o
   2   1   2     2267.63     2329.70     20.89 o
   3   1   2    34585.82    35999.61    269.27 o
   4   1   2     1731.12     1648.29     18.21 o
   5   1   2    21684.26    22090.60    208.07 o
   6   1   2     6509.05     6436.70     70.09 o
   7   1   2     1381.41     1294.14     19.89 o
   8   1   2     5234.29     5173.29     56.38 o
   9   1   2      374.94      354.43     12.68 o
  10   1   2     1557.34     1576.74     27.74 o
  11   1   2        2.97        8.19      8.69 o
  12   1   2      552.76      563.92     22.74 o
  13   1   2       14.19       14.33     10.86 o
  14   1   2      173.08      161.70     18.12 o
  15   1   2        2.42       12.53     18.81 o
  16   1   2      143.83      159.34     29.77 o
 -16   2   2        8.05       13.82     16.93 o
 -15   2   2       38.13       25.38     15.63 o
 -14   2   2       72.30       40.83     13.60 o
 -13   2   2       87.76      109.43     12.60 o
 -12   2   2       48.41        9.18     11.45 o
 -11   2   2        1.07       -8.08      8.08 o
 -10   2   2      102.30       73.25     10.90 o
  -9   2   2        0.93       -6.03      6.03 o
  -8   2   2      312.11      248.13     14.77 o
  -7   2   2      336.07      253.31      8.72 o
  -6   2   2      398.73      354.86      8.49 o
  -5   2   2      893.62      911.54     12.59 o
  -4   2   2      178.33      158.31      5.12 o
  -3   2   2       24.40       29.07      2.42 o
  -2   2   2      894.34      934.68     11.23 o
  -1   2   2      401.17      387.50      6.06 o
   0   2   2      845.34      888.36      8.76 o
   1   2   2     3597.56     3899.54     34.76 o
   2   2   2      436.43      421.53      6.43 o
   3   2   2     1153.85     1218.25     15.52 o
   4   2   2      288.89      241.45      7.32 o
   5   2   2     1095.13     1147.39     16.94 o
   6   2   2      492.63      504.73     10.96 o
   7   2   2      279.06      238.40      8.53 o
   8   2   2      579.06      552.24     14.97 o
   9   2   2      245.96      218.03     11.13 o
  10   2   2        0.77       10.35      8.20 o
  11   2   2      477.38      418.73     17.91 o
  12   2   2       25.25       20.78     11.07 o
  13   2   2      254.53      239.36     19.65 o
  14   2   2        0.32      -10.07     14.43 o
  15   2   2       11.13       13.34     20.45 o
 -16   3   2      345.72      341.28     25.39 o
 -15   3   2        0.95      -14.00     14.00 o
 -14   3   2      850.87      829.72     34.49 o
 -13   3   2       52.92       57.07     12.91 o
 -12   3   2     1026.86     1021.06     28.11 o
 -11   3   2      708.22      711.32     22.91 o
 -10   3   2     2239.75     2205.67     41.18 o
  -9   3   2     1282.86     1177.32     23.81 o
  -8   3   2     4186.53     4038.43     58.34 o
  -7   3   2     4489.93     4344.05     65.43 o
  -6   3   2     7654.39     7699.92     93.94 o
  -5   3   2     9631.02     9816.12     89.86 o
  -4   3   2     2746.81     2795.47     29.31 o
  -3   3   2    18769.48    19790.31    216.12 o
  -2   3   2      695.95      728.52      8.38 o
  -1   3   2    17321.25    17979.95    140.55 o
   0   3   2       11.43       15.07      2.64 o
   1   3   2    11304.29    11925.80     93.18 o
   2   3   2       91.90       76.41      3.78 o
   3   3   2     8801.50     8860.64     92.85 o
   4   3   2     5196.15     5407.68     55.93 o
   5   3   2    10655.18    10703.43    120.47 o
   6   3   2     5330.21     5383.20     61.48 o
   7   3   2     3610.06     3495.10     46.77 o
   8   3   2     3773.08     3751.52     50.49 o
   9   3   2      364.45      359.03     13.43 o
  10   3   2     2955.72     2973.69     58.34 o
  11   3   2       39.74       23.94     11.10 o
  12   3   2     2440.98     2425.18     59.89 o
  13   3   2        0.75       -4.89     23.57 o
  14   3   2      462.18      472.87     44.17 o
  15   3   2       22.64       40.55     22.10 o
 -16   4   2        1.88        2.87     29.51 o
 -15   4   2      576.30      638.72     64.96 o
 -14   4   2       10.31        8.60     22.15 o
 -13   4   2     1240.97     1347.34     56.71 o
 -12   4   2      393.61      371.56     29.04 o
 -11   4   2     1755.38     1732.10     46.53 o
 -10   4   2     1969.06     1903.71     55.12 o
  -9   4   2     4755.21     4706.91     77.87 o
  -8   4   2     1868.55     1824.10     37.66 o
  -7   4   2     4745.49     4760.13     54.21 o
  -6   4   2     6734.98     6794.79     72.20 o
  -5   4   2     2019.01     2021.94     25.40 o
  -4   4   2    19606.18    20791.41    210.99 o
  -3   4   2     3018.68     3242.66     32.65 o
  -2   4   2    19906.22    20921.09    176.83 o
  -1   4   2      897.03      981.21     13.58 o
   0   4   2    16244.28    16728.57    171.28 o
   1   4   2      127.63       86.48      3.40 o
   2   4   2     6889.28     6977.94     68.64 o
   3   4   2     2271.19     2330.04     28.69 o
   4   4   2     4837.71     4702.87     53.32 o
   5   4   2     6476.40     6619.90     68.48 o
   6   4   2     2661.86     2740.13     33.71 o
   7   4   2     2812.88     2855.53     47.22 o
   8   4   2      288.03      296.44     12.02 o
   9   4   2     1973.25     1982.59     35.64 o
  10   4   2       42.01       55.07     11.17 o
  11   4   2     2189.08     2186.70     70.68 o
  12   4   2       15.56      -15.95     19.63 o
  13   4   2      850.11      925.27     77.88 o
  14   4   2       10.84       25.76     19.84 o
  15   4   2      393.23      434.25     45.14 o
 -15   5   2       12.59        0.98     21.29 o
 -14   5   2       29.45      -16.91     17.75 o
 -13   5   2       26.21       22.61     22.89 o
 -12   5   2      465.73      429.04     27.08 o
 -11   5   2       80.95       71.03     18.63 o
 -10   5   2      481.47      432.49     24.81 o
  -9   5   2      174.13      139.47     11.50 o
  -8   5   2      562.58      543.59     16.91 o
  -7   5   2     1020.14     1021.85     18.25 o
  -6   5   2       41.67        3.67      4.63 o
  -5   5   2     1590.64     1601.37     21.65 o
  -4   5   2       96.31       79.29      4.38 o
  -3   5   2      176.19      167.87      4.94 o
  -2   5   2      476.06      463.66     10.62 o
  -1   5   2      199.75      166.65      6.08 o
   0   5   2     1769.78     1968.81     22.95 o
   1   5   2      184.69      134.60      6.54 o
   2   5   2      282.73      315.91      7.61 o
   3   5   2     1959.56     1978.18     23.49 o
   4   5   2       52.55       57.87      4.64 o
   5   5   2      467.76      449.25     12.75 o
   6   5   2     1067.90     1096.78     18.30 o
   7   5   2       23.82       23.00      5.62 o
   8   5   2      887.32      902.57     20.63 o
   9   5   2      143.27      143.43     10.77 o
  10   5   2      216.62      216.95     19.38 o
  11   5   2       17.19       22.63     14.74 o
  12   5   2       64.03       55.20     16.82 o
  13   5   2       36.17       24.54     18.42 o
  14   5   2      101.72      103.55     22.10 o
 -15   6   2      327.29      302.69     28.64 o
 -14   6   2       33.82       21.51     17.41 o
 -13   6   2      526.53      489.69     30.14 o
 -12   6   2       57.17       44.18     16.05 o
 -11   6   2      199.00      190.52     19.20 o
 -10   6   2      791.37      784.15     32.54 o
  -9   6   2      309.45      317.65     23.70 o
  -8   6   2      984.78      941.21     27.90 o
  -7   6   2      353.23      288.38     13.05 o
  -6   6   2      320.78      307.86      9.66 o
  -5   6   2      273.96      260.14      8.45 o
  -4   6   2     1384.99     1427.70     19.65 o
  -3   6   2      114.62       82.99      5.10 o
  -2   6   2     3398.16     3577.21     41.31 o
  -1   6   2      267.76      288.51      9.57 o
   0   6   2     3711.45     3693.19     47.87 o
   1   6   2      165.20      164.53      7.14 o
   2   6   2     2616.06     2590.54     33.99 o
   3   6   2     1365.96     1334.87     23.15 o
   4   6   2     1867.34     1885.58     33.31 o
   5   6   2      796.76      744.95     14.09 o
   6   6   2     1037.57     1048.71     23.71 o
   7   6   2       63.34       67.09      9.60 o
   8   6   2      257.97      215.17     13.58 o
   9   6   2      352.18      340.22     21.81 o
  10   6   2       16.03       23.94     13.33 o
  11   6   2      620.92      609.42     31.53 o
  12   6   2       28.51       26.09     15.86 o
  13   6   2      290.05      304.81     44.78 o
  14   6   2        2.72      -13.50     16.00 o
 -14   7   2      821.60      855.88     42.07 o
 -13   7   2       48.82       59.83     17.46 o
 -12   7   2      992.88      963.70     39.94 o
 -11   7   2      268.21      280.58     24.89 o
 -10   7   2     1286.80     1312.43     42.46 o
  -9   7   2      814.81      811.91     31.68 o
  -8   7   2     1784.49     1703.00     39.56 o
  -7   7   2     2521.90     2498.98     49.17 o
  -6   7   2     1887.25     1836.98     38.46 o
  -5   7   2     6244.60     6214.49     78.76 o
  -4   7   2      426.04      430.10     11.90 o
  -3   7   2     7306.30     7217.65     95.96 o
  -2   7   2      111.75      114.28      5.57 o
  -1   7   2     8364.78     8287.35     98.66 o
   0   7   2       13.06       19.37      9.62 o
   1   7   2     7528.23     7735.19     89.21 o
   2   7   2      473.83      458.14     11.85 o
   3   7   2     4455.20     4439.14     68.17 o
   4   7   2     1959.93     1948.12     29.78 o
   5   7   2     1443.10     1332.88     30.23 o
   6   7   2     1593.97     1471.49     34.02 o
   7   7   2     1362.98     1318.12     32.31 o
   8   7   2     1004.33     1020.39     53.87 o
   9   7   2      753.64      712.54     32.52 o
  10   7   2     1196.79     1147.53     43.27 o
  11   7   2       96.70       90.44     16.78 o
  12   7   2     1106.07     1125.89     43.91 o
  13   7   2        8.82       11.45     15.42 o
 -13   8   2      427.73      484.13     42.23 o
 -12   8   2       18.62       -9.66     21.73 o
 -11   8   2      554.12      627.86     31.86 o
 -10   8   2      124.55      142.58     31.81 o
  -9   8   2      888.55      920.20     34.27 o
  -8   8   2      486.04      513.99     25.04 o
  -7   8   2     1146.43     1095.21     30.33 o
  -6   8   2     2310.04     2244.60     45.04 o
  -5   8   2      391.49      386.50     16.60 o
  -4   8   2     6203.46     6148.48     75.15 o
  -3   8   2       15.11        1.03      4.56 o
  -2   8   2     4633.53     4558.85     55.74 o
  -1   8   2     2197.49     2140.87     35.28 o
   0   8   2     3882.66     3887.61     56.29 o
   1   8   2     1325.10     1295.45     26.23 o
   2   8   2      671.93      681.16     13.34 o
   3   8   2     1035.18     1021.48     18.65 o
   4   8   2      399.43      400.93     17.67 o
   5   8   2      718.74      666.24     21.30 o
   6   8   2      427.00      446.08     18.65 o
   7   8   2      715.48      685.97     37.37 o
   8   8   2      437.45      383.75     19.15 o
   9   8   2      591.87      630.86     29.16 o
  10   8   2      126.09      157.41     18.57 o
  11   8   2      392.83      390.10     26.11 o
  12   8   2        7.75        8.75     14.97 o
 -12   9   2        0.52       -3.96     13.82 o
 -11   9   2        1.48        2.58     13.57 o
 -10   9   2        0.00       -0.42     12.95 o
  -9   9   2        1.09        6.06     11.92 o
  -8   9   2        5.79        5.74     11.06 o
  -7   9   2        3.54       -4.20      8.88 o
  -6   9   2       16.89        2.04      8.21 o
  -5   9   2        7.75       -6.82      6.82 o
  -4   9   2       48.89       29.35     16.42 o
  -3   9   2        0.93       -4.70      4.70 o
  -2   9   2       66.92       78.57     19.85 o
  -1   9   2       45.55       41.32      5.45 o
   0   9   2        0.12       -3.93      8.75 o
   1   9   2      940.28      987.28     22.48 o
   2   9   2      185.33      154.12      8.45 o
   3   9   2       13.04       10.48      6.92 o
   4   9   2      170.83      145.47     11.28 o
   5   9   2       33.41       44.87      9.34 o
   6   9   2       19.34       -0.93      8.55 o
   7   9   2        5.78       -1.85     10.03 o
   8   9   2        2.56       10.06     11.10 o
   9   9   2        0.04        0.22     12.25 o
  10   9   2        0.29        4.11     13.03 o
  11   9   2        0.01       12.84     14.85 o
 -11  10   2      436.10      462.57     41.63 o
 -10  10   2       94.01       73.36     27.67 o
  -9  10   2      418.68      417.47     24.30 o
  -8  10   2      394.86      409.66     32.82 o
  -7  10   2      256.89      255.39     17.43 o
  -6  10   2     1236.96     1212.68     36.52 o
  -5  10   2      326.41      348.97     16.65 o
  -4  10   2     1872.68     1837.03     37.34 o
  -3  10   2       14.41       23.87      6.20 o
  -2  10   2     2154.93     2086.34     47.21 o
  -1  10   2      195.72      174.35     20.12 o
   0  10   2     1517.24     1554.03     48.91 o
   1  10   2      337.72      317.89     15.54 o
   2  10   2     1813.18     1882.77     45.44 o
   3  10   2      261.02      245.51     12.35 o
   4  10   2      463.05      472.90     17.58 o
   5  10   2      509.76      488.56     19.31 o
   6  10   2      312.32      307.69     16.80 o
   7  10   2      578.72      635.25     29.11 o
   8  10   2      357.13      358.40     22.33 o
   9  10   2      410.82      401.17     24.76 o
  10  10   2       90.78       93.38     17.30 o
  -9  11   2      274.83      296.64     22.16 o
  -8  11   2      415.10      428.78     24.65 o
  -7  11   2      465.40      466.17     23.50 o
  -6  11   2      204.00      170.76     14.32 o
  -5  11   2     1113.18     1081.61     28.25 o
  -4  11   2      153.95      148.51     10.03 o
  -3  11   2     1886.98     1798.64     43.80 o
  -2  11   2        3.44       -2.68     18.16 o
  -1  11   2     1824.49     1673.90     66.30 o
   0  11   2       77.72       71.99     21.82 o
   1  11   2     1783.88     1825.38     68.25 o
   2  11   2      269.07      271.58     15.86 o
   3  11   2     1507.63     1546.95     41.32 o
   4  11   2      410.47      409.91     16.40 o
   5  11   2      876.30      905.13     26.16 o
   6  11   2      476.10      469.72     29.40 o
   7  11   2      498.34      534.21     25.54 o
   8  11   2      561.14      598.88     29.03 o
   9  11   2      164.74      160.22     18.91 o
  -7  12   2      102.67       98.75     14.31 o
  -6  12   2      104.08      111.63     13.93 o
  -5  12   2       39.81       33.41     13.30 o
  -4  12   2      185.68      149.24     28.81 o
  -3  12   2       19.01       -9.48     19.56 o
  -2  12   2      285.48      284.52     32.91 o
  -1  12   2       10.80       -1.69     18.85 o
   0  12   2      367.01      350.77     34.87 o
   1  12   2       23.06        9.12     19.58 o
   2  12   2      502.25      524.75     39.97 o
   3  12   2      184.01      224.87     36.35 o
   4  12   2      318.08      374.40     21.70 o
   5  12   2      122.83       94.12     15.08 o
   6  12   2       44.71       42.91     10.87 o
   7  12   2       70.71       86.13     17.02 o
  -4  13   2        3.59      -28.80     28.80 o
  -3  13   2      129.37      185.07     48.82 o
  -2  13   2       28.14       -3.94     22.92 o
  -1  13   2       73.98       37.07     33.19 o
   0  13   2        0.27       -7.10     27.64 o
   1  13   2      135.64      134.09     28.54 o
   2  13   2        2.25       -7.35     21.62 o
   3  13   2       72.46       72.47     25.72 o
   4  13   2       67.71       18.34     23.62 o
 -16   1   3        3.24       -4.87     20.59 o
 -15   1   3      836.92      895.01     35.53 o
 -14   1   3        7.05       -9.38     11.97 o
 -13   1   3     1145.28     1156.70     31.55 o
 -12   1   3      276.05      238.67     15.49 o
 -11   1   3     1288.27     1297.07     30.47 o
 -10   1   3      832.39      788.97     18.86 o
  -9   1   3     1706.46     1639.18     26.43 o
  -8   1   3     4421.89     4317.44     55.91 o
  -7   1   3     3951.20     3783.94     44.76 o
  -6   1   3     6446.32     6286.78     63.18 o
  -5   1   3      236.05      178.64      5.14 o
  -4   1   3     8033.73     8453.54     69.78 o
  -3   1   3      592.89      607.55      8.47 o
  -2   1   3    36281.28    37663.93    311.54 o
  -1   1   3     2748.32     2862.21     23.88 o
   0   1   3    13921.19    14820.15    114.19 o
   1   1   3    11794.26    12105.76    106.93 o
   2   1   3    11257.11    12350.60     98.87 o
   3   1   3    20155.51    20724.62    164.39 o
   4   1   3     1658.19     1652.55     18.63 o
   5   1   3      303.01      267.37      9.35 o
   6   1   3     4320.14     4237.34     49.42 o
   7   1   3      394.21      356.27     12.00 o
   8   1   3     1698.28     1623.13     24.52 o
   9   1   3     2636.12     2726.34     38.53 o
  10   1   3      267.62      254.78     11.96 o
  11   1   3     2658.93     2714.66     49.82 o
  12   1   3        9.57        3.15     10.16 o
  13   1   3      766.72      791.52     27.86 o
  14   1   3       32.70       16.04     13.49 o
  15   1   3      375.00      466.32     39.08 o
 -16   2   3      578.95      645.97     35.32 o
 -15   2   3        6.55       -5.97     17.53 o
 -14   2   3     1661.88     1733.49     40.47 o
 -13   2   3       88.71       84.92     12.20 o
 -12   2   3     2463.32     2456.10     46.27 o
 -11   2   3     1391.39     1356.89     30.93 o
 -10   2   3     3384.57     3338.51     53.87 o
  -9   2   3     3383.20     3250.47     42.45 o
  -8   2   3     3893.77     3815.82     43.23 o
  -7   2   3    11955.43    11744.21    113.62 o
  -6   2   3     2505.86     2469.65     26.09 o
  -5   2   3    13763.88    14153.15    120.18 o
  -4   2   3      216.81      215.24      5.70 o
  -3   2   3    15403.23    15916.62    122.05 o
  -2   2   3     2393.15     2499.08     20.68 o
  -1   2   3    28245.40    29916.69    229.59 o
   0   2   3        0.82       -1.77      1.77 o
   1   2   3    15611.59    16070.80    134.89 o
   2   2   3     2097.96     2122.44     20.12 o
   3   2   3    17612.79    17679.36    165.33 o
   4   2   3     4590.18     4451.43     46.50 o
   5   2   3    11738.52    11997.15    116.11 o
   6   2   3     9366.58     9079.32     95.88 o
   7   2   3     4689.85     4562.57     49.97 o
   8   2   3     5260.98     5138.65     85.34 o
   9   2   3      156.17      156.09     14.87 o
  10   2   3     5961.00     5901.17     77.03 o
  11   2   3        1.80       -7.10     11.59 o
  12   2   3     1462.68     1561.01     36.74 o
  13   2   3      187.33      185.63     18.07 o
  14   2   3      496.49      575.67     76.33 o
  15   2   3       58.19       78.30     24.52 o
 -16   3   3        5.14      -15.83     15.83 o
 -15   3   3       55.90       55.35     16.68 o
 -14   3   3        3.63       -7.21     14.53 o
 -13   3   3      301.05      308.24     21.86 o
 -12   3   3      230.38      213.04     14.76 o
 -11   3   3      594.70      584.75     20.86 o
 -10   3   3      378.68      341.93     15.24 o
  -9   3   3     1921.44     1837.44     30.87 o
  -8   3   3      506.83      474.60     14.27 o
  -7   3   3     2072.35     2077.84     27.18 o
  -6   3   3     8881.45     9081.00     92.16 o
  -5   3   3     2807.03     2883.08     30.17 o
  -4   3   3     9144.14     9517.93     87.76 o
  -3   3   3        2.77       -2.18      2.18 o
  -2   3   3    17005.68    18227.79    147.20 o
  -1   3   3      391.17      375.97      5.54 o
   0   3   3     7604.91     7959.87     60.80 o
   1   3   3     1984.91     2090.67     20.92 o
   2   3   3     2029.19     2052.55     25.29 o
   3   3   3       79.93       78.15      4.72 o
   4   3   3     1843.89     1897.71     25.39 o
   5   3   3      160.26      141.78      9.13 o
   6   3   3       35.26       39.23      6.10 o
   7   3   3     1322.28     1283.06     23.54 o
   8   3   3       53.89       72.29      7.54 o
   9   3   3      647.38      655.73     20.38 o
  10   3   3      167.39      172.43     17.07 o
  11   3   3      229.83      222.85     16.86 o
  12   3   3       35.57       51.49     16.63 o
  13   3   3      119.17      149.56     24.18 o
  14   3   3       20.67       27.90     33.64 o
  15   3   3      107.42      108.35     26.18 o
 -16   4   3       63.26       56.74     24.23 o
 -15   4   3        8.92       -1.98     18.35 o
 -14   4   3      204.06      186.43     26.05 o
 -13   4   3       17.28       -8.63     12.14 o
 -12   4   3      614.37      621.99     26.89 o
 -11   4   3       74.75       66.68     10.35 o
 -10   4   3       44.37       22.19      8.87 o
  -9   4   3      542.80      497.15     15.32 o
  -8   4   3       12.64       -6.27      6.27 o
  -7   4   3     1443.19     1441.80     24.58 o
  -6   4   3      125.76       92.12      6.00 o
  -5   4   3      694.96      660.11     12.32 o
  -4   4   3      125.13      106.99      5.53 o
  -3   4   3      337.84      493.97      9.24 o
  -2   4   3     1126.24     1210.95     14.65 o
  -1   4   3      990.37      940.46     12.68 o
   0   4   3     1326.27     1572.38     19.63 o
   1   4   3     2496.67     2625.78     28.03 o
   2   4   3       84.98       68.85      3.88 o
   3   4   3     3257.92     3428.22     47.00 o
   4   4   3     3668.87     3759.99     44.59 o
   5   4   3     4091.04     4256.28     62.78 o
   6   4   3      486.12      490.62     12.25 o
   7   4   3      498.55      468.78     14.08 o
   8   4   3      973.75      979.67     23.14 o
   9   4   3       21.88        4.32      6.71 o
  10   4   3      435.81      448.71     21.36 o
  11   4   3        0.35        2.09     14.79 o
  12   4   3      182.72      159.81     23.42 o
  13   4   3        2.08        3.31     17.44 o
  14   4   3       55.39       87.51     39.65 o
  15   4   3       15.59       22.70     21.76 o
 -15   5   3      510.51      542.64     34.80 o
 -14   5   3       57.35       57.64     19.07 o
 -13   5   3     1054.47     1015.45     41.36 o
 -12   5   3      247.68      259.22     22.15 o
 -11   5   3     2477.44     2359.63     60.96 o
 -10   5   3      154.48      120.91     15.69 o
  -9   5   3      784.89      764.57     20.15 o
  -8   5   3     4528.79     4561.13     61.28 o
  -7   5   3     2062.60     2017.29     36.24 o
  -6   5   3     7973.22     8085.52     89.49 o
  -5   5   3     1218.33     1191.92     25.91 o
  -4   5   3     7377.17     7525.55     75.45 o
  -3   5   3       66.18       69.80      6.70 o
  -2   5   3     6258.32     5798.92     58.83 o
  -1   5   3      826.78      907.70     17.28 o
   0   5   3    16691.35    17428.10    178.31 o
   1   5   3      217.89      171.27      5.73 o
   2   5   3    11563.30    11954.59    121.80 o
   3   5   3     1814.50     1700.97     23.66 o
   4   5   3     7976.33     8176.23     88.40 o
   5   5   3     1960.88     1833.34     33.51 o
   6   5   3     3385.71     3397.56     40.60 o
   7   5   3     2520.52     2471.88     37.87 o
   8   5   3     1061.20     1077.54     23.14 o
   9   5   3     2405.60     2452.51     49.16 o
  10   5   3      155.66      144.57     18.03 o
  11   5   3     1283.18     1266.20     52.85 o
  12   5   3       21.78        1.80     14.28 o
  13   5   3      503.28      491.34     33.68 o
  14   5   3        6.80        6.36     18.00 o
 -15   6   3        4.73       23.96     21.08 o
 -14   6   3      447.36      471.77     31.11 o
 -13   6   3       36.14       12.59     15.82 o
 -12   6   3      911.27      885.86     44.79 o
 -11   6   3       82.33       89.75     16.13 o
 -10   6   3     1369.22     1396.77     43.79 o
  -9   6   3      572.02      571.53     22.82 o
  -8   6   3     2278.67     2175.01     45.26 o
  -7   6   3     1822.08     1766.71     33.13 o
  -6   6   3      860.58      853.40     15.61 o
  -5   6   3     4701.66     4783.71     51.47 o
  -4   6   3      518.77      548.08     11.95 o
  -3   6   3     5950.99     6125.11     72.58 o
  -2   6   3       47.62       44.37      5.32 o
  -1   6   3    10548.82    11123.63    116.71 o
   0   6   3      595.33      596.87     11.05 o
   1   6   3     9990.42    10357.50    123.25 o
   2   6   3      490.61      483.33     11.07 o
   3   6   3     6011.14     6128.50     67.57 o
   4   6   3     1160.67     1143.89     17.36 o
   5   6   3     6239.95     6392.83     82.29 o
   6   6   3     1667.73     1626.61     30.63 o
   7   6   3     2069.42     2048.56     42.22 o
   8   6   3     3003.24     2938.94     55.35 o
   9   6   3      357.31      335.49     21.92 o
  10   6   3     2163.92     2013.27     55.59 o
  11   6   3        4.41        4.61     13.87 o
  12   6   3      788.90      841.29     38.32 o
  13   6   3        1.00        3.55     16.13 o
  14   6   3      186.96      230.09     26.13 o
 -14   7   3        8.49        5.16     28.52 o
 -13   7   3        4.43        5.25     14.38 o
 -12   7   3       10.56        3.14     15.08 o
 -11   7   3        3.44        7.70     12.83 o
 -10   7   3      117.94       74.00     23.44 o
  -9   7   3       93.01       78.45     13.02 o
  -8   7   3      237.28      182.18     14.21 o
  -7   7   3      236.50      206.71     14.32 o
  -6   7   3        0.50      -10.45     10.45 o
  -5   7   3       47.87       37.71      5.69 o
  -4   7   3      113.54      120.33      8.00 o
  -3   7   3       10.78       -0.70      4.13 o
  -2   7   3      661.25      684.18     12.58 o
  -1   7   3       84.20       97.98      4.75 o
   0   7   3       67.48       74.43      4.93 o
   1   7   3     1140.13     1182.52     18.81 o
   2   7   3      278.40      264.86      8.96 o
   3   7   3      203.56      194.29      8.31 o
   4   7   3      580.14      567.99     17.99 o
   5   7   3      231.58      229.44     13.16 o
   6   7   3       63.41       44.92      9.60 o
   7   7   3      288.37      261.16     25.58 o
   8   7   3       12.14        4.09      9.16 o
   9   7   3      228.74      181.02     24.40 o
  10   7   3        3.73      -12.19     12.19 o
  11   7   3       24.46       17.39     14.23 o
  12   7   3       10.49        3.62     21.61 o
  13   7   3        0.30       14.02     16.89 o
 -13   8   3       79.62       83.00     18.78 o
 -12   8   3      231.29      273.06     23.35 o
 -11   8   3      168.40      143.81     18.67 o
 -10   8   3      507.12      514.25     27.06 o
  -9   8   3      710.96      649.00     25.53 o
  -8   8   3      491.45      486.36     21.20 o
  -7   8   3     1222.31     1193.24     31.52 o
  -6   8   3      786.78      695.47     22.98 o
  -5   8   3      663.70      690.10     21.48 o
  -4   8   3      262.83      238.17     13.07 o
  -3   8   3     2622.14     2675.73     36.52 o
  -2   8   3      166.12      158.46      9.99 o
  -1   8   3     6570.21     6705.23     90.78 o
   0   8   3      563.75      591.78     16.30 o
   1   8   3     2902.07     2923.95     38.17 o
   2   8   3      256.90      264.35      9.17 o
   3   8   3      762.00      754.13     31.56 o
   4   8   3      905.08      914.83     24.33 o
   5   8   3      783.66      722.94     22.65 o
   6   8   3      351.53      322.04     18.91 o
   7   8   3      638.75      620.33     22.99 o
   8   8   3      624.09      667.40     28.48 o
   9   8   3       37.11       23.63     12.91 o
  10   8   3      676.10      673.98     32.47 o
  11   8   3        5.37       -1.65     13.95 o
  12   8   3      304.46      323.93     26.80 o
 -12   9   3      130.29      153.03     22.25 o
 -11   9   3      496.64      522.90     29.09 o
 -10   9   3      403.56      407.25     24.43 o
  -9   9   3      832.84      845.47     32.97 o
  -8   9   3      646.76      648.46     24.86 o
  -7   9   3     1096.69     1066.51     30.46 o
  -6   9   3      970.09      967.49     33.53 o
  -5   9   3     1020.80      937.99     25.64 o
  -4   9   3     2331.38     2378.05     44.73 o
  -3   9   3      327.58      330.82     11.84 o
  -2   9   3     5894.09     5770.32     77.57 o
  -1   9   3      144.44      118.16     12.14 o
   0   9   3     7029.08     6883.08     93.97 o
   1   9   3       97.14      100.28     19.89 o
   2   9   3     3729.54     3751.84     53.70 o
   3   9   3     1799.87     1671.69     34.46 o
   4   9   3     1152.09     1203.08     35.42 o
   5   9   3     2284.28     2200.97     44.65 o
   6   9   3      547.02      534.19     20.84 o
   7   9   3     1359.50     1386.47     41.48 o
   8   9   3      117.02      128.98     16.63 o
   9   9   3      950.88      950.51     48.92 o
  10   9   3       17.86       33.52     14.74 o
  11   9   3      572.46      617.86     33.50 o
 -11  10   3       66.71       56.61     17.45 o
 -10  10   3      130.85      144.46     18.32 o
  -9  10   3      136.05      173.92     19.67 o
  -8  10   3      263.27      258.38     17.32 o
  -7  10   3      167.53      136.24     14.00 o
  -6  10   3      411.90      371.62     18.23 o
  -5  10   3      811.28      817.48     24.27 o
  -4  10   3      415.33      391.75     19.68 o
  -3  10   3     1141.56     1148.91     25.84 o
  -2  10   3       24.60       31.46     16.45 o
  -1  10   3      908.20      829.98     24.90 o
   0  10   3       64.74       60.75      9.38 o
   1  10   3     1293.01     1321.43     36.35 o
   2  10   3        8.24        1.56      9.53 o
   3  10   3      468.34      436.16     23.92 o
   4  10   3      219.37      223.28     13.12 o
   5  10   3      178.31      157.47     18.24 o
   6  10   3      449.92      447.97     19.89 o
   7  10   3      188.80      187.43     18.22 o
   8  10   3      381.47      416.28     24.62 o
   9  10   3      139.28      148.22     18.74 o
  10  10   3      239.33      270.61     23.38 o
  -9  11   3       69.90       89.21     16.16 o
  -8  11   3        6.78        4.38     11.68 o
  -7  11   3       56.07       25.68     11.72 o
  -6  11   3       17.48        1.70      9.09 o
  -5  11   3        1.39      -17.97     18.94 o
  -4  11   3       83.40       83.10     13.57 o
  -3  11   3       19.64       16.83      9.61 o
  -2  11   3      123.36      113.84     24.12 o
  -1  11   3       26.60      -24.80     24.80 o
   0  11   3      222.14      201.66     31.45 o
   1  11   3       60.33       54.67      9.36 o
   2  11   3       92.68       97.17     12.32 o
   3  11   3      292.90      301.40     27.10 o
   4  11   3       59.54       64.82      9.80 o
   5  11   3       54.81       38.23      9.75 o
   6  11   3        3.65       -6.32      9.27 o
   7  11   3        2.24       12.47     15.10 o
   8  11   3        0.83       -8.27     16.97 o
  -7  12   3      336.70      412.84     23.04 o
  -6  12   3      279.65      256.47     15.60 o
  -5  12   3      578.11      578.89     27.06 o
  -4  12   3       91.89       89.72     24.47 o
  -3  12   3     1011.32      956.80     52.97 o
  -2  12   3        3.86        6.47     20.48 o
  -1  12   3     1109.48     1099.17     77.23 o
   0  12   3      121.16      113.58     38.16 o
   1  12   3     1103.83     1114.85     57.54 o
   2  12   3      408.60      400.07     37.21 o
   3  12   3      892.42      975.34     32.96 o
   4  12   3      280.50      318.40     21.96 o
   5  12   3      299.96      296.97     21.18 o
   6  12   3      285.10      295.98     17.18 o
  -4  13   3      712.77      721.96     51.04 o
  -3  13   3       95.33      113.15     29.24 o
  -2  13   3      837.45      901.71     69.16 o
  -1  13   3        8.42       25.18     30.48 o
   0  13   3      969.12      989.91     79.17 o
   1  13   3      283.91      374.78     53.66 o
   2  13   3      951.38     1020.11     57.61 o
   3  13   3      282.13      283.56     35.57 o
 -16   0   4       25.10       -3.65     18.44 o
 -15   0   4      792.88      865.05     49.44 o
 -14   0   4       99.24       86.90     21.68 o
 -13   0   4     2930.92     2949.95     88.31 o
 -12   0   4       66.87       65.51     17.20 o
 -11   0   4     2360.91     2282.06     54.48 o
 -10   0   4     1070.65     1095.77     33.62 o
  -9   0   4     4082.26     3968.95     75.97 o
  -8   0   4     1994.58     1704.35     39.82 o
  -7   0   4     2650.03     2388.39     39.76 o
  -6   0   4     4433.55     4040.12     60.45 o
  -5   0   4      147.81      131.84      7.79 o
  -4   0   4    18541.89    18364.70    246.35 o
  -3   0   4     5442.51     5584.08    105.13 o
  -2   0   4    26370.11    27048.51    384.77 o
  -1   0   4      332.93      321.71      9.82 o
   0   0   4      345.51      345.31      9.70 o
   1   0   4    18317.69    19153.66    294.62 o
   2   0   4     6984.44     6829.19     94.48 o
   3   0   4     1683.18     1695.51     24.13 o
   4   0   4    15030.84    14879.46    197.50 o
   5   0   4     6903.28     6377.96     91.26 o
   6   0   4     5079.93     4998.98     75.32 o
   7   0   4     5313.85     5086.87     78.27 o
   8   0   4     1526.93     1559.40     34.39 o
   9   0   4     4465.08     4561.13     75.02 o
  10   0   4      808.89      787.54     31.09 o
  11   0   4     3346.48     3406.49     75.02 o
  12   0   4       26.03       21.47     17.43 o
  13   0   4     1309.57     1431.92     60.66 o
  14   0   4       44.13       41.08     21.63 o
  15   0   4      432.75      498.47     72.65 o
 -16   1   4      243.27      280.75     70.51 o
 -15   1   4       34.34       27.51     16.78 o
 -14   1   4      833.29      863.31     33.37 o
 -13   1   4       42.99       32.92     11.81 o
 -12   1   4     1024.67     1061.07     29.82 o
 -11   1   4      258.69      236.74     14.25 o
 -10   1   4     1109.63     1086.38     23.82 o
  -9   1   4      919.83      836.12     19.95 o
  -8   1   4     2242.95     2113.70     31.93 o
  -7   1   4     1558.81     1333.94     22.55 o
  -6   1   4        4.31       -2.85      2.85 o
  -5   1   4     4208.42     4163.54     44.11 o
  -4   1   4      374.78      315.27      8.56 o
  -3   1   4     2723.04     2778.40     26.73 o
  -2   1   4       69.36       97.05      3.62 o
  -1   1   4    21405.41    22301.17    172.38 o
   0   1   4      400.99      377.64      6.29 o
   1   1   4      435.51      562.37      8.89 o
   2   1   4     9228.51     9336.99     76.23 o
   3   1   4    14529.86    14715.53    130.54 o
   4   1   4     1045.06      945.12     20.42 o
   5   1   4     9437.77     9453.63     98.79 o
   6   1   4     1975.87     1913.97     25.39 o
   7   1   4     2552.02     2535.08     32.09 o
   8   1   4     2782.24     2732.59     35.15 o
   9   1   4      703.98      726.43     18.39 o
  10   1   4     3110.88     3028.79     47.00 o
  11   1   4       21.57        1.02     10.55 o
  12   1   4     1214.81     1175.84     31.98 o
  13   1   4       34.61       15.95     11.88 o
  14   1   4      175.67      160.36     19.04 o
  15   1   4       72.51       38.83     23.42 o
 -16   2   4       12.95      -10.24     16.64 o
 -15   2   4       34.71        6.93     15.38 o
 -14   2   4       12.78       -9.37     12.20 o
 -13   2   4      232.32      218.36     15.02 o
 -12   2   4        7.89      -10.08     10.08 o
 -11   2   4      446.21      411.25     17.80 o
 -10   2   4      461.95      437.86     18.18 o
  -9   2   4       20.00       -6.06      6.06 o
  -8   2   4      756.23      729.08     15.06 o
  -7   2   4      178.35      178.26      9.90 o
  -6   2   4      578.38      578.62      9.69 o
  -5   2   4      525.39      475.85     10.62 o
  -4   2   4       78.80       61.54      4.00 o
  -3   2   4      224.91      213.26      6.03 o
  -2   2   4      622.41      608.50      7.57 o
  -1   2   4     2126.27     2209.02     17.53 o
   0   2   4       37.50       30.35      2.44 o
   1   2   4      625.32      630.20      8.44 o
   2   2   4     1524.96     1612.22     18.46 o
   3   2   4       52.02       65.63      4.72 o
   4   2   4       50.16       78.08      5.08 o
   5   2   4     1103.82     1166.04     19.27 o
   6   2   4      242.71      247.68      9.35 o
   7   2   4      825.20      810.43     19.13 o
   8   2   4       82.10       54.85      9.97 o
   9   2   4       22.71       32.64      8.67 o
  10   2   4       13.63       18.17     10.03 o
  11   2   4       18.38       -6.37     15.24 o
  12   2   4        0.56       19.12     12.85 o
  13   2   4      113.22      138.45     30.68 o
  14   2   4        0.89       -3.57     17.37 o
  15   2   4       92.28      112.34     27.25 o
 -16   3   4      378.91      395.57     26.61 o
 -15   3   4        2.15      -13.49     13.49 o
 -14   3   4     1024.70     1001.87     38.05 o
 -13   3   4       35.83       35.18     10.78 o
 -12   3   4     1943.56     1954.02     39.67 o
 -11   3   4      720.79      689.43     21.85 o
 -10   3   4     1600.60     1592.94     32.31 o
  -9   3   4     5380.12     5266.48     62.08 o
  -8   3   4     2734.68     2508.15     36.76 o
  -7   3   4     6376.36     6370.03     67.24 o
  -6   3   4     1163.99     1056.11     15.05 o
  -5   3   4     7575.50     7560.87     67.43 o
  -4   3   4      517.17      540.07      9.19 o
  -3   3   4    18671.36    19775.87    200.16 o
  -2   3   4     1114.48     1152.10     15.81 o
  -1   3   4    26805.60    28937.32    232.48 o
   0   3   4      215.41      225.01      5.63 o
   1   3   4     9526.04     9720.06     95.03 o
   2   3   4      736.83      734.80     12.83 o
   3   3   4     5860.87     5923.88     59.92 o
   4   3   4     2498.98     2397.77     31.62 o
   5   3   4     5024.35     4784.65     54.89 o
   6   3   4     4175.33     4097.63     60.58 o
   7   3   4     2397.75     2345.06     35.39 o
   8   3   4     3868.56     3825.99     52.09 o
   9   3   4      569.86      555.49     16.78 o
  10   3   4     2529.09     2527.70     80.59 o
  11   3   4        1.02       -9.34     10.76 o
  12   3   4     1565.60     1626.93     75.17 o
  13   3   4      102.30       89.83     21.80 o
  14   3   4      721.36      760.67     59.41 o
  15   3   4      121.08      152.31     28.39 o
 -16   4   4       11.86       20.75     19.22 o
 -15   4   4      517.95      500.78     38.08 o
 -14   4   4       36.63       40.16     14.41 o
 -13   4   4      772.06      783.66     30.86 o
 -12   4   4      231.24      199.20     19.10 o
 -11   4   4      445.14      439.72     17.22 o
 -10   4   4     1908.38     1851.81     31.74 o
  -9   4   4     2162.84     2168.92     33.99 o
  -8   4   4     4280.87     4250.35     54.94 o
  -7   4   4     4440.10     4425.66     46.71 o
  -6   4   4     4728.49     4688.69     51.49 o
  -5   4   4      996.82      984.99     15.76 o
  -4   4   4    13817.22    14011.65    199.84 o
  -3   4   4      696.34      771.84     13.13 o
  -2   4   4    36241.60    39220.38    346.20 o
  -1   4   4        6.79       -3.55      3.55 o
   0   4   4    22520.67    24357.21    223.46 o
   1   4   4     3148.76     3459.26     36.72 o
   2   4   4     7158.52     7118.65     76.27 o
   3   4   4     2064.25     2095.07     27.63 o
   4   4   4     3510.10     3290.11     39.62 o
   5   4   4     2936.25     2876.88     37.57 o
   6   4   4     2347.19     2289.99     30.45 o
   7   4   4     1698.07     1680.58     31.40 o
   8   4   4      880.04      931.82     22.95 o
   9   4   4     1679.68     1709.43     34.03 o
  10   4   4      111.93       87.55     16.87 o
  11   4   4     1783.26     1803.95     66.83 o
  12   4   4        5.42       31.58     18.31 o
  13   4   4      799.23      872.78     57.86 o
  14   4   4       27.73       39.63     21.21 o
 -15   5   4        2.16      -24.12     24.12 o
 -14   5   4       70.47       55.22     18.68 o
 -13   5   4       43.50       14.41     16.07 o
 -12   5   4       74.66       87.92     17.01 o
 -11   5   4      384.26      341.00     23.53 o
 -10   5   4      180.28      171.21     17.24 o
  -9   5   4      297.49      283.52     14.51 o
  -8   5   4      158.14      147.49     10.74 o
  -7   5   4     1126.05     1152.53     20.46 o
  -6   5   4      224.28      198.30      8.56 o
  -5   5   4     1072.45     1073.99     18.00 o
  -4   5   4      197.08      209.40      6.93 o
  -3   5   4     1109.14     1170.34     15.85 o
  -2   5   4       70.25       92.18      4.41 o
  -1   5   4     3995.10     4520.11     47.17 o
   0   5   4      162.13      189.08      6.13 o
   1   5   4     1114.55     1103.99     17.93 o
   2   5   4      120.37      142.62      5.71 o
   3   5   4     1541.90     1493.01     23.06 o
   4   5   4      135.47      137.38      6.80 o
   5   5   4      401.88      375.48     11.70 o
   6   5   4      229.23      223.06      9.62 o
   7   5   4       80.39       67.52      7.91 o
   8   5   4      314.12      294.84     14.21 o
   9   5   4       34.67       40.08     10.13 o
  10   5   4      196.71      186.35     19.77 o
  11   5   4        0.99        0.30     14.73 o
  12   5   4       98.22      113.42     19.88 o
  13   5   4       17.36       41.09     28.06 o
  14   5   4       37.61       17.06     17.64 o
 -15   6   4      163.14      186.07     25.06 o
 -14   6   4       14.26       24.41     25.14 o
 -13   6   4      435.79      434.52     33.44 o
 -12   6   4        9.26       -3.72     18.68 o
 -11   6   4      413.83      409.22     60.96 o
 -10   6   4      547.36      503.15     23.08 o
  -9   6   4      307.39      259.45     16.16 o
  -8   6   4     1214.01     1166.29     30.87 o
  -7   6   4      310.79      279.65     15.27 o
  -6   6   4     1158.99     1173.45     18.87 o
  -5   6   4      289.72      264.64      8.74 o
  -4   6   4     1882.20     1934.29     23.94 o
  -3   6   4      232.96      247.27      7.71 o
  -2   6   4     5971.01     6352.80     64.85 o
  -1   6   4        0.32       -3.53      3.53 o
   0   6   4     2945.14     2966.99     36.10 o
   1   6   4      305.38      311.92      8.93 o
   2   6   4     2289.61     2260.84     28.94 o
   3   6   4     1336.45     1342.76     22.84 o
   4   6   4     1426.06     1397.02     20.30 o
   5   6   4     1363.59     1392.00     25.63 o
   6   6   4     1226.96     1225.62     26.61 o
   7   6   4      669.56      625.23     22.34 o
   8   6   4       70.62       63.85     11.02 o
   9   6   4      353.50      336.92     22.45 o
  10   6   4        2.37        3.57     13.98 o
  11   6   4       73.80       74.34     17.17 o
  12   6   4       15.51       39.27     16.69 o
  13   6   4      174.42      193.83     24.26 o
 -14   7   4      607.69      566.78     40.78 o
 -13   7   4       44.68       31.12     20.43 o
 -12   7   4     1884.22     1954.22     57.18 o
 -11   7   4      439.03      428.75     25.18 o
 -10   7   4     1919.49     1866.72     44.63 o
  -9   7   4     2481.42     2411.51     50.80 o
  -8   7   4     1193.75     1162.96     41.29 o
  -7   7   4     4157.65     4046.87     70.08 o
  -6   7   4      807.62      771.72     23.39 o
  -5   7   4     6020.46     6006.59     74.61 o
  -4   7   4      156.99      172.99      7.88 o
  -3   7   4     8341.14     8412.71    109.01 o
  -2   7   4      232.05      213.76     10.72 o
  -1   7   4     6204.26     6257.67     92.67 o
   0   7   4     2146.18     2141.99     28.35 o
   1   7   4     8063.62     8252.42     96.05 o
   2   7   4     1184.82     1250.60     22.41 o
   3   7   4     5487.03     5693.76     85.30 o
   4   7   4     1955.93     1949.92     34.04 o
   5   7   4     2164.77     2187.84     43.35 o
   6   7   4     3002.17     2973.80     55.11 o
   7   7   4      500.23      520.91     21.12 o
   8   7   4     2260.20     2222.89     51.17 o
   9   7   4      102.09      104.07     16.08 o
  10   7   4      863.53      952.32     45.29 o
  11   7   4       10.17       -3.76     14.04 o
  12   7   4      618.47      658.36     35.62 o
  13   7   4        2.13       19.20     18.06 o
 -13   8   4      312.88      329.32     25.95 o
 -12   8   4      143.45      146.04     19.57 o
 -11   8   4      777.97      780.56     34.98 o
 -10   8   4      187.53      181.37     16.25 o
  -9   8   4      508.29      501.17     22.87 o
  -8   8   4      528.42      497.69     21.69 o
  -7   8   4      423.41      416.28     19.33 o
  -6   8   4      910.10      945.64     26.66 o
  -5   8   4      770.48      755.00     22.68 o
  -4   8   4     1796.16     1745.65     30.81 o
  -3   8   4     1042.21     1047.56     23.77 o
  -2   8   4     2800.15     2702.89     36.55 o
  -1   8   4      153.45      145.68      9.35 o
   0   8   4     5606.76     5511.07     62.77 o
   1   8   4     1685.92     1688.08     25.71 o
   2   8   4     4213.77     4061.86     57.69 o
   3   8   4     1599.56     1551.63     32.90 o
   4   8   4      498.72      450.15     28.51 o
   5   8   4     1890.75     1793.36     38.62 o
   6   8   4        1.77       -2.74      8.11 o
   7   8   4     1309.60     1194.36     32.22 o
   8   8   4       30.34       20.04     10.29 o
   9   8   4      413.93      396.26     24.21 o
  10   8   4        8.20        1.03     12.98 o
  11   8   4      284.30      273.57     24.07 o
  12   8   4        1.78       -1.96     15.17 o
 -12   9   4        0.57       -6.71     13.24 o
 -11   9   4        2.22      -10.36     12.72 o
 -10   9   4       17.35       -3.99     11.92 o
  -9   9   4       44.11       30.13     11.38 o
  -8   9   4        7.82       -9.34      9.34 o
  -7   9   4       36.49       18.77      9.53 o
  -6   9   4        7.49       -9.21      9.21 o
  -5   9   4       64.26       38.30      8.86 o
  -4   9   4        0.23       -6.29      6.29 o
  -3   9   4       36.80       28.39     12.28 o
  -2   9   4      100.99       96.05      8.19 o
  -1   9   4       76.16       87.64     10.43 o
   0   9   4        8.66        0.36      8.97 o
   1   9   4      172.22      153.21      7.62 o
   2   9   4       35.77       21.32      7.35 o
   3   9   4      251.94      256.07     13.82 o
   4   9   4      339.53      295.76     15.53 o
   5   9   4      166.85      147.88     15.26 o
   6   9   4        2.49        4.97      8.88 o
   7   9   4       91.16       92.74     12.61 o
   8   9   4       36.65       43.40     13.17 o
   9   9   4        2.56        7.15     13.50 o
  10   9   4       12.14       12.94     17.39 o
  11   9   4        0.09       11.24     15.34 o
 -11  10   4      309.84      310.69     24.22 o
 -10  10   4      153.62      141.31     18.03 o
  -9  10   4      268.91      260.02     18.52 o
  -8  10   4      307.50      356.65     19.35 o
  -7  10   4      261.72      242.09     15.90 o
  -6  10   4      439.51      460.97     25.13 o
  -5  10   4      397.71      383.80     17.85 o
  -4  10   4     1143.07     1105.09     28.86 o
  -3  10   4      174.41      157.38      9.80 o
  -2  10   4     1708.89     1611.78     41.82 o
  -1  10   4       15.21       -2.39     18.73 o
   0  10   4     1882.16     1855.90     55.35 o
   1  10   4      579.40      581.22     39.31 o
   2  10   4     1908.41     1919.26     37.85 o
   3  10   4      828.97      769.34     22.45 o
   4  10   4      853.42      898.12     25.52 o
   5  10   4      531.60      577.91     21.81 o
   6  10   4      135.70      176.33     17.35 o
   7  10   4      761.85      789.32     34.40 o
   8  10   4       14.22       17.46     13.13 o
   9  10   4      509.07      514.23     33.20 o
  10  10   4        5.69      -12.51     13.23 o
  -9  11   4      425.86      455.30     48.20 o
  -8  11   4      504.48      508.93     23.62 o
  -7  11   4      995.18     1063.47     35.98 o
  -6  11   4      161.85      145.85     13.17 o
  -5  11   4     1693.93     1683.23     51.68 o
  -4  11   4       18.64       10.46      7.22 o
  -3  11   4     1402.86     1408.80     41.41 o
  -2  11   4       39.05       20.55      9.54 o
  -1  11   4     1276.20     1212.99     39.93 o
   0  11   4      151.38      149.37     13.02 o
   1  11   4     1373.06     1411.47     45.41 o
   2  11   4      494.11      462.94     23.00 o
   3  11   4     1046.87     1090.09     27.11 o
   4  11   4      543.58      542.35     20.15 o
   5  11   4      490.33      545.20     21.63 o
   6  11   4      724.77      801.14     27.12 o
   7  11   4      258.56      248.67     19.92 o
   8  11   4      706.40      700.91     41.09 o
  -7  12   4       26.57       31.97     11.04 o
  -6  12   4      214.79      203.44     14.45 o
  -5  12   4       20.44       10.29     12.03 o
  -4  12   4      282.86      298.68     23.64 o
  -3  12   4        4.79      -14.12     20.56 o
  -2  12   4      143.71       86.41     24.72 o
  -1  12   4        3.81      -24.93     24.93 o
   0  12   4      281.31      248.54     31.16 o
   1  12   4        1.77      -17.84     17.84 o
   2  12   4      308.00      320.42     20.02 o
   3  12   4       99.73       96.27     14.77 o
   4  12   4      247.02      262.47     22.47 o
   5  12   4      195.19      214.57     18.44 o
   6  12   4      112.20      133.52     15.79 o
  -4  13   4       10.18      -20.99     20.99 o
  -3  13   4      109.16      119.37     28.44 o
  -2  13   4        0.32      -24.80     24.80 o
  -1  13   4       74.19       76.33     33.32 o
   0  13   4        1.03      -23.50     26.35 o
   1  13   4       58.55       24.22     23.74 o
   2  13   4        1.42        1.92     20.84 o
   3  13   4       65.77       72.66     43.14 o
 -16   1   5        4.45       -2.63     32.48 o
 -15   1   5      739.93      835.45     34.09 o
 -14   1   5        7.19       12.13     13.06 o
 -13   1   5     1289.97     1364.78     34.58 o
 -12   1   5      190.79      188.42     14.32 o
 -11   1   5     1284.35     1297.51     30.60 o
 -10   1   5      939.30      872.08     21.38 o
  -9   1   5     3937.10     3966.96     48.87 o
  -8   1   5     3295.13     3152.91     43.34 o
  -7   1   5     6732.83     6744.17     73.54 o
  -6   1   5     9262.48     9261.88    105.61 o
  -5   1   5     1815.80     1912.52     23.78 o
  -4   1   5    11644.58    11921.93    114.75 o
  -3   1   5     1883.82     1967.51     23.30 o
  -2   1   5    27801.61    29265.33    245.82 o
  -1   1   5      278.95      260.42      5.30 o
   0   1   5    21413.11    23178.08    212.86 o
   1   1   5      631.20      687.46     11.15 o
   2   1   5     2181.41     2103.24     31.86 o
   3   1   5     9481.13     9841.97    102.09 o
   4   1   5     1509.26     1365.30     20.68 o
   5   1   5     9039.66     9068.15     95.81 o
   6   1   5      247.09      214.87      8.91 o
   7   1   5     1390.93     1393.68     22.16 o
   8   1   5       44.33       38.12      6.94 o
   9   1   5     1248.16     1298.41     25.10 o
  10   1   5       14.85       15.35     10.14 o
  11   1   5     1515.88     1528.10     35.99 o
  12   1   5        3.48        2.76     10.45 o
  13   1   5      416.18      442.51     24.74 o
  14   1   5       41.56       54.08     24.12 o
  15   1   5      233.24      270.53     33.31 o
 -16   2   5      484.22      479.50     30.59 o
 -15   2   5        0.51      -20.49     20.49 o
 -14   2   5     1746.87     1848.77     42.07 o
 -13   2   5       92.07      103.20     12.65 o
 -12   2   5     2558.85     2642.57     50.00 o
 -11   2   5     1128.91     1166.20     28.60 o
 -10   2   5     3067.02     3037.45     44.70 o
  -9   2   5     5801.25     5721.47     81.70 o
  -8   2   5     5590.15     5416.63     62.26 o
  -7   2   5    13231.95    13168.55    126.95 o
  -6   2   5      875.07      827.14     14.47 o
  -5   2   5    18878.81    19428.12    225.37 o
  -4   2   5      491.37      557.47     10.55 o
  -3   2   5    28670.71    29654.85    247.97 o
  -2   2   5      702.33      787.02     10.04 o
  -1   2   5    20779.79    22248.95    164.30 o
   0   2   5     3571.09     3823.04     35.36 o
   1   2   5    16614.03    17192.27    152.23 o
   2   2   5      462.31      446.03      8.93 o
   3   2   5     6834.20     6482.79     74.93 o
   4   2   5    12767.86    13140.51    177.23 o
   5   2   5     4616.61     4340.78     51.41 o
   6   2   5     5639.61     5337.37     64.65 o
   7   2   5      194.16      191.54     13.82 o
   8   2   5     2885.16     2941.46     48.43 o
   9   2   5      267.39      234.97     13.85 o
  10   2   5     2330.41     2366.66     44.73 o
  11   2   5       12.84        5.24      9.69 o
  12   2   5     1634.42     1664.54     52.75 o
  13   2   5        0.94      -13.42     13.42 o
  14   2   5      446.48      541.64     46.23 o
  15   2   5      178.20      157.98     43.14 o
 -16   3   5        0.97        3.54     15.97 o
 -15   3   5      137.87      137.69     19.29 o
 -14   3   5        0.35      -13.05     14.28 o
 -13   3   5      175.87      200.61     16.53 o
 -12   3   5      132.38      117.54     12.66 o
 -11   3   5      167.22      150.93     12.13 o
 -10   3   5      297.18      268.27     11.96 o
  -9   3   5      306.27      286.69     12.11 o
  -8   3   5     1126.81     1101.42     21.90 o
  -7   3   5      182.74      145.19      6.69 o
  -6   3   5     2897.56     2808.21     30.72 o
  -5   3   5      913.83      989.88     15.24 o
  -4   3   5     2962.13     2958.76     30.89 o
  -3   3   5     1522.34     1637.07     17.39 o
  -2   3   5     9558.20    10444.99     95.99 o
  -1   3   5      336.83      308.69      7.12 o
   0   3   5    11310.16    12418.36    113.29 o
   1   3   5     1015.35     1029.01     15.69 o
   2   3   5     6948.86     7270.47     72.11 o
   3   3   5     1887.11     1954.96     24.11 o
   4   3   5     5507.02     5509.98     66.45 o
   5   3   5     1890.17     1883.85     34.93 o
   6   3   5      204.31      190.29      9.28 o
   7   3   5      909.11      872.55     19.95 o
   8   3   5       49.47       49.53      8.91 o
   9   3   5      604.37      669.71     21.67 o
  10   3   5       76.55       73.58     14.18 o
  11   3   5      469.31      456.53     26.92 o
  12   3   5        0.14       17.60     18.94 o
  13   3   5      156.92      124.71     24.78 o
  14   3   5       28.82       34.38     21.14 o
 -16   4   5       44.89       32.57     24.86 o
 -15   4   5       18.16       16.11     15.01 o
 -14   4   5      152.86      148.12     17.24 o
 -13   4   5        3.59      -11.72     12.09 o
 -12   4   5      331.51      293.49     19.10 o
 -11   4   5      328.97      279.18     15.64 o
 -10   4   5     2012.84     1910.34     37.80 o
  -9   4   5        2.92       -6.12      6.12 o
  -8   4   5       33.16       18.72      5.18 o
  -7   4   5     1966.22     1888.36     33.26 o
  -6   4   5      217.13      191.78      9.10 o
  -5   4   5     2611.72     2792.15     34.36 o
  -4   4   5     1425.28     1611.41     26.69 o
  -3   4   5     3172.70     3269.17     40.97 o
  -2   4   5     1545.63     1546.37     27.36 o
  -1   4   5      603.55      889.25     13.41 o
   0   4   5      729.57      870.74     14.05 o
   1   4   5      386.70      465.91     10.18 o
   2   4   5        9.50       28.34      3.69 o
   3   4   5       10.41        1.04      3.53 o
   4   4   5        2.70        2.14      4.03 o
   5   4   5     1101.98     1082.50     21.86 o
   6   4   5      139.85      149.29     10.01 o
   7   4   5      934.66      961.04     23.13 o
   8   4   5      581.78      613.51     19.50 o
   9   4   5       80.15       64.97      9.70 o
  10   4   5      636.48      655.14     29.99 o
  11   4   5       62.48       59.59     33.84 o
  12   4   5      214.23      212.93     26.40 o
  13   4   5        0.19      -11.68     18.43 o
  14   4   5       58.29       96.94     25.05 o
 -15   5   5      499.81      504.40     33.02 o
 -14   5   5      138.11      129.56     20.95 o
 -13   5   5      730.02      735.94     35.40 o
 -12   5   5      644.68      620.35     31.28 o
 -11   5   5     1237.23     1198.26     36.90 o
 -10   5   5      862.49      859.31     28.38 o
  -9   5   5     1469.51     1503.19     29.17 o
  -8   5   5      550.93      554.47     16.36 o
  -7   5   5      356.00      331.20     10.92 o
  -6   5   5     4915.33     4889.30     72.79 o
  -5   5   5     1313.72     1267.38     22.85 o
  -4   5   5    10957.60    11459.29    132.21 o
  -3   5   5      794.84      857.98     13.42 o
  -2   5   5     9111.43     9079.88     94.41 o
  -1   5   5      932.35      993.47     16.65 o
   0   5   5     9613.31     9993.88    108.69 o
   1   5   5     3722.17     3907.61     44.90 o
   2   5   5    10061.19    10372.11    132.85 o
   3   5   5     5062.23     5040.40     62.54 o
   4   5   5     5413.90     5489.98     81.30 o
   5   5   5     4262.04     4309.70     50.78 o
   6   5   5     2151.69     2102.03     33.91 o
   7   5   5     2343.20     2332.72     41.58 o
   8   5   5      489.64      454.37     17.95 o
   9   5   5     2289.55     2261.45     59.67 o
  10   5   5      207.07      223.93     20.92 o
  11   5   5     1388.27     1442.12     73.95 o
  12   5   5        8.72       -3.17     15.86 o
  13   5   5      587.95      568.92     34.65 o
  14   5   5       35.53       14.22     18.62 o
 -15   6   5        9.71        1.34     16.61 o
 -14   6   5      650.50      729.40     38.42 o
 -13   6   5      183.04      224.80     22.92 o
 -12   6   5      701.17      768.98     35.15 o
 -11   6   5      694.29      696.19     32.71 o
 -10   6   5     1126.94     1170.95     33.56 o
  -9   6   5      810.83      792.78     26.39 o
  -8   6   5      974.99      956.06     27.73 o
  -7   6   5     2793.93     2876.00     53.08 o
  -6   6   5      705.67      734.20     14.74 o
  -5   6   5     3660.02     3710.68     51.68 o
  -4   6   5       12.83       10.34      3.69 o
  -3   6   5     5567.02     5778.61     64.14 o
  -2   6   5        1.59        3.30      3.69 o
  -1   6   5     4027.14     4239.35     61.15 o
   0   6   5     1442.76     1447.84     20.45 o
   1   6   5     5546.46     5969.53    102.94 o
   2   6   5     3058.57     3183.66     50.15 o
   3   6   5     4992.35     5200.65     74.45 o
   4   6   5     3244.85     3277.06     57.56 o
   5   6   5     1435.12     1403.94     28.04 o
   6   6   5     2682.22     2603.77     50.23 o
   7   6   5     1126.48     1143.63     30.75 o
   8   6   5      935.34      937.31     28.44 o
   9   6   5      197.11      173.75     18.49 o
  10   6   5     1417.01     1439.40     47.24 o
  11   6   5        1.60       -7.27     14.24 o
  12   6   5      874.45     1015.20     59.55 o
  13   6   5       17.33       18.26     17.99 o
 -14   7   5       15.09       32.17     17.69 o
 -13   7   5       17.35       -0.86     24.39 o
 -12   7   5        5.65        5.11     20.41 o
 -11   7   5       23.06       31.17     12.36 o
 -10   7   5       23.72       14.11     19.67 o
  -9   7   5       97.70       93.04     12.93 o
  -8   7   5        2.49        2.97      8.86 o
  -7   7   5      114.05      104.76     11.74 o
  -6   7   5        2.05        2.45     10.51 o
  -5   7   5      116.56      128.94      9.42 o
  -4   7   5      153.38      134.95      6.62 o
  -3   7   5       42.90       40.47      7.34 o
  -2   7   5        3.69        3.49      3.98 o
  -1   7   5       29.25       18.24      4.72 o
   0   7   5       12.16        4.10      4.18 o
   1   7   5       28.25       21.52      5.56 o
   2   7   5        3.72       -4.10      4.10 o
   3   7   5       16.35       11.99      7.66 o
   4   7   5      324.64      321.84     18.19 o
   5   7   5      141.82      145.66     24.34 o
   6   7   5      238.79      243.22     14.82 o
   7   7   5       63.72       44.61     10.65 o
   8   7   5       34.04       39.42     11.06 o
   9   7   5      141.55      152.06     18.12 o
  10   7   5        1.09       21.07     14.30 o
  11   7   5       79.51       55.10     17.27 o
  12   7   5       44.37       37.65     17.90 o
 -13   8   5        1.68       12.11     24.95 o
 -12   8   5      198.49      208.39     21.35 o
 -11   8   5      273.77      309.79     23.02 o
 -10   8   5      367.43      342.40     19.72 o
  -9   8   5      833.83      830.40     29.95 o
  -8   8   5      292.86      273.04     16.49 o
  -7   8   5     2105.50     1959.89     42.78 o
  -6   8   5      355.13      322.72     16.30 o
  -5   8   5     2883.58     2759.87     51.05 o
  -4   8   5       47.64       42.50      8.26 o
  -3   8   5     1816.17     1892.16     32.12 o
  -2   8   5      502.37      507.11     22.27 o
  -1   8   5     1768.72     1811.59     26.06 o
   0   8   5        8.78        0.61      5.47 o
   1   8   5     2742.20     2625.77     40.77 o
   2   8   5       25.76       23.83      6.26 o
   3   8   5     1042.24     1003.15     26.00 o
   4   8   5      618.92      574.66     20.41 o
   5   8   5      841.76      808.68     34.80 o
   6   8   5      346.56      327.56     16.93 o
   7   8   5      313.25      298.87     17.24 o
   8   8   5      554.90      549.77     23.83 o
   9   8   5       61.08       52.78     14.97 o
  10   8   5      415.86      402.75     37.12 o
  11   8   5        3.75       22.07     15.22 o
  12   8   5      240.88      268.98     59.64 o
 -12   9   5      145.53      148.78     29.71 o
 -11   9   5      325.69      354.29     26.25 o
 -10   9   5      680.99      740.69     28.73 o
  -9   9   5      302.96      312.42     18.75 o
  -8   9   5     1068.83     1054.29     31.31 o
  -7   9   5      383.45      361.90     18.15 o
  -6   9   5     1616.84     1539.32     36.07 o
  -5   9   5      637.26      580.29     20.48 o
  -4   9   5     1758.66     1813.65     37.56 o
  -3   9   5      201.05      182.89     17.93 o
  -2   9   5     1871.75     1936.69     37.42 o
  -1   9   5       70.27       42.23      7.24 o
   0   9   5     4051.27     4031.77     57.53 o
   1   9   5       27.38       21.08      8.97 o
   2   9   5     5020.47     4991.35     80.51 o
   3   9   5      284.98      297.76     15.30 o
   4   9   5     2505.56     2386.66     47.55 o
   5   9   5     1521.60     1529.41     36.34 o
   6   9   5      856.66      876.71     33.09 o
   7   9   5     1941.57     1926.44     45.56 o
   8   9   5       93.80       90.53     21.83 o
   9   9   5     1053.15     1115.98     40.70 o
  10   9   5       10.92       10.57     14.89 o
  11   9   5      466.72      613.62     43.90 o
 -11  10   5       83.98       87.43     17.52 o
 -10  10   5      251.31      261.52     19.85 o
  -9  10   5      389.97      436.27     22.18 o
  -8  10   5       68.26       58.17     12.33 o
  -7  10   5      776.46      740.25     31.36 o
  -6  10   5       14.41       14.62      9.43 o
  -5  10   5     1020.55     1026.57     28.04 o
  -4  10   5       63.73       42.62      9.02 o
  -3  10   5      742.62      788.98     21.74 o
  -2  10   5        2.53       -0.96      5.93 o
  -1  10   5      567.13      574.12     22.45 o
   0  10   5       82.50       80.27     12.65 o
   1  10   5      829.58      812.13     24.65 o
   2  10   5       69.78       61.97      9.06 o
   3  10   5      922.27      850.48     27.15 o
   4  10   5        5.97       -7.79      7.79 o
   5  10   5       77.40       54.41     10.73 o
   6  10   5      515.86      489.05     22.98 o
   7  10   5       58.64       63.25     12.57 o
   8  10   5      440.12      460.85     67.29 o
   9  10   5        5.08        8.82     17.73 o
  -9  11   5       12.18       26.85     12.13 o
  -8  11   5        9.92       22.83     13.13 o
  -7  11   5       62.17       63.01     12.16 o
  -6  11   5        0.20       -8.61      8.61 o
  -5  11   5       57.31       48.20     10.27 o
  -4  11   5        8.06        6.49     10.03 o
  -3  11   5        0.30       -5.83      9.38 o
  -2  11   5       35.21       25.55     10.25 o
  -1  11   5        2.14       -5.49      8.78 o
   0  11   5       31.70       33.49     10.41 o
   1  11   5        0.18        1.22      9.79 o
   2  11   5       44.42       33.01     10.44 o
   3  11   5       78.68       79.08     10.06 o
   4  11   5      112.97      111.52     11.90 o
   5  11   5      152.17      141.88     13.54 o
   6  11   5      115.58       98.98     13.07 o
   7  11   5       44.55       35.71     14.03 o
   8  11   5        0.07       -2.66     13.29 o
  -7  12   5      406.82      414.23     21.49 o
  -6  12   5      146.48      141.35     15.83 o
  -5  12   5      893.14      942.68     35.49 o
  -4  12   5      125.25      118.40     15.15 o
  -3  12   5      745.78      786.25     30.21 o
  -2  12   5       11.43       12.64     10.22 o
  -1  12   5      823.33      824.99     71.29 o
   0  12   5      100.51       94.37     12.48 o
   1  12   5      756.51      836.36     30.86 o
   2  12   5      296.94      323.52     27.30 o
   3  12   5      526.86      579.47     28.03 o
   4  12   5      514.74      623.15     58.38 o
   5  12   5      374.66      413.64     20.70 o
   6  12   5      399.48      410.36     21.66 o
  -4  13   5      644.18      609.35     68.90 o
  -3  13   5       35.20       36.44     24.78 o
  -2  13   5      642.37      602.34     65.61 o
  -1  13   5        0.19       36.03     29.45 o
   0  13   5      885.91      841.78     73.36 o
   1  13   5      154.47      164.16     31.70 o
   2  13   5      896.32      985.03    171.70 o
 -16   0   6       13.76      -18.62     19.54 o
 -15   0   6      956.78     1125.00     56.25 o
 -14   0   6      461.19      454.15     34.66 o
 -13   0   6     1547.65     1511.79     58.37 o
 -12   0   6     1197.33     1186.15     49.42 o
 -11   0   6     2476.78     2330.73     55.68 o
 -10   0   6     1110.32     1090.29     33.70 o
  -9   0   6     5755.37     5860.97     93.91 o
  -8   0   6     5717.67     5653.22     84.32 o
  -7   0   6     9290.93     9269.35    129.73 o
  -6   0   6     4673.51     4277.32     64.53 o
  -5   0   6      252.25      216.73     20.86 o
  -4   0   6    21915.11    22117.47    342.32 o
  -3   0   6     1829.63     1920.59     33.45 o
  -2   0   6    34830.90    35670.89    624.21 o
  -1   0   6      459.60      461.55     14.01 o
   0   0   6    13127.36    13929.00    202.63 o
   1   0   6     3833.78     3967.42     60.04 o
   2   0   6     2036.47     1807.68     31.92 o
   3   0   6     9052.04     8901.19    142.69 o
   4   0   6     8760.21     8250.33    134.71 o
   5   0   6     1824.95     1690.73     33.13 o
   6   0   6     1491.39     1392.75     30.72 o
   7   0   6     4163.34     4023.78     66.04 o
   8   0   6      939.49      965.53     27.91 o
   9   0   6     4680.70     4735.83    124.50 o
  10   0   6       71.35       56.02     14.98 o
  11   0   6     2448.40     2432.63     77.99 o
  12   0   6       14.73       -0.54     16.78 o
  13   0   6      875.50     1068.01     54.86 o
  14   0   6       30.05       17.11     20.36 o
 -16   1   6      423.39      382.79     36.17 o
 -15   1   6       23.24       14.54     14.10 o
 -14   1   6      788.51      832.14     36.96 o
 -13   1   6      789.50      790.52     26.65 o
 -12   1   6     1007.79     1077.22     29.74 o
 -11   1   6      942.57      928.68     28.48 o
 -10   1   6      748.68      736.79     17.14 o
  -9   1   6     1440.39     1404.01     23.53 o
  -8   1   6      996.98      967.15     16.97 o
  -7   1   6     2737.44     2558.03     36.38 o
  -6   1   6      761.22      798.74     16.22 o
  -5   1   6      534.36      393.73     10.47 o
  -4   1   6       20.86       12.48      4.36 o
  -3   1   6     7606.39     7783.31     89.42 o
  -2   1   6        7.75        2.21      2.76 o
  -1   1   6     8188.12     8519.15     71.37 o
   0   1   6     1768.45     1940.89     26.36 o
   1   1   6     2119.88     2075.52     26.36 o
   2   1   6     1987.94     2049.50     32.38 o
   3   1   6      232.52      177.95      9.55 o
   4   1   6     7742.01     7565.32     96.11 o
   5   1   6     1109.30     1036.18     18.80 o
   6   1   6     1385.50     1393.71     23.23 o
   7   1   6      392.88      359.47     12.50 o
   8   1   6      700.76      660.39     18.86 o
   9   1   6      181.26      158.90     11.69 o
  10   1   6     1195.70     1194.94     35.39 o
  11   1   6       34.57       20.15     12.02 o
  12   1   6      560.73      610.15     40.80 o
  13   1   6        0.11       -7.87     12.07 o
  14   1   6      364.89      381.11     29.20 o
 -16   2   6       15.69      -15.80     15.80 o
 -15   2   6        0.11        2.34     17.35 o
 -14   2   6        0.44      -10.74     10.74 o
 -13   2   6       30.78       17.93     10.40 o
 -12   2   6        5.81        0.36      9.95 o
 -11   2   6       95.94       88.65      9.18 o
 -10   2   6        0.71       -6.20      6.20 o
  -9   2   6      553.07      524.76     14.95 o
  -8   2   6      183.18      178.34      8.76 o
  -7   2   6      602.20      569.50     14.78 o
  -6   2   6     1058.70     1238.31     19.90 o
  -5   2   6      111.71      114.37      5.72 o
  -4   2   6     4329.74     4573.02     45.32 o
  -3   2   6      480.14      539.49      9.02 o
  -2   2   6     3888.74     4224.83     41.51 o
  -1   2   6      420.95      415.05      7.61 o
   0   2   6     1937.26     1992.56     26.23 o
   1   2   6      863.68      876.74     15.57 o
   2   2   6     1935.81     1946.82     23.23 o
   3   2   6       78.89       68.29      5.57 o
   4   2   6      636.81      641.00     14.12 o
   5   2   6     1077.66     1092.78     20.79 o
   6   2   6        1.27        3.60      5.63 o
   7   2   6      147.10      144.84     10.57 o
   8   2   6       85.90       80.32     10.33 o
   9   2   6      548.83      525.95     21.47 o
  10   2   6        1.75       -2.30      9.38 o
  11   2   6       17.58       -4.56      9.50 o
  12   2   6        1.92       12.59     14.43 o
  13   2   6       13.30      -12.73     26.41 o
  14   2   6       46.82       30.88     22.19 o
 -16   3   6      374.83      326.94     25.76 o
 -15   3   6       48.49       35.81     16.70 o
 -14   3   6      875.98      883.18     36.14 o
 -13   3   6      168.60      151.91     15.29 o
 -12   3   6      796.34      801.84     24.62 o
 -11   3   6      708.17      677.08     19.53 o
 -10   3   6     1027.40     1014.72     22.61 o
  -9   3   6     3532.08     3496.06     49.44 o
  -8   3   6     2273.32     2206.70     30.07 o
  -7   3   6     7262.88     7356.07     87.40 o
  -6   3   6      463.40      434.00     10.37 o
  -5   3   6    10866.93    11321.42    111.51 o
  -4   3   6      272.24      347.93      8.21 o
  -3   3   6    10723.16    11033.15     90.70 o
  -2   3   6     2175.64     2458.13     21.72 o
  -1   3   6    19317.94    20856.29    154.32 o
   0   3   6        4.88        7.34      2.98 o
   1   3   6     7589.90     7713.70     72.06 o
   2   3   6     3127.53     3062.97     34.28 o
   3   3   6     8214.52     8474.34     90.50 o
   4   3   6     1683.09     1628.61     26.88 o
   5   3   6     1537.89     1506.42     23.60 o
   6   3   6     1624.34     1649.62     30.62 o
   7   3   6      228.18      196.16     13.03 o
   8   3   6     2323.97     2376.92     42.24 o
   9   3   6      101.77       76.67     10.95 o
  10   3   6     1783.55     1756.49     37.42 o
  11   3   6       48.65       24.11     12.03 o
  12   3   6      430.49      503.87     36.70 o
  13   3   6       31.71       23.86     19.55 o
  14   3   6      360.18      396.90     37.83 o
 -16   4   6        0.03        6.53     14.98 o
 -15   4   6      671.63      671.12     31.27 o
 -14   4   6       54.59       63.23     17.85 o
 -13   4   6     1205.97     1262.47     39.09 o
 -12   4   6      183.41      194.03     16.92 o
 -11   4   6      718.41      744.47     20.24 o
 -10   4   6      815.73      806.79     20.31 o
  -9   4   6      669.92      669.12     16.58 o
  -8   4   6     6090.91     6135.68     70.61 o
  -7   4   6     2168.72     2123.65     26.35 o
  -6   4   6     6990.90     7097.36     74.15 o
  -5   4   6      179.59      154.05      8.40 o
  -4   4   6     7861.19     7736.11     94.70 o
  -3   4   6      413.87      518.60     11.55 o
  -2   4   6    15704.65    16454.08    149.05 o
  -1   4   6      271.05      228.35      8.27 o
   0   4   6    16079.50    17510.15    167.47 o
   1   4   6     1024.15     1017.35     16.76 o
   2   4   6    12661.37    13324.33    139.18 o
   3   4   6     4495.75     4606.03     53.91 o
   4   4   6     6187.21     6402.13     91.26 o
   5   4   6     6145.12     6198.47     80.49 o
   6   4   6     1280.12     1229.41     24.51 o
   7   4   6     4009.79     4007.78     62.29 o
   8   4   6      431.13      408.56     18.38 o
   9   4   6     2073.91     2097.39     45.53 o
  10   4   6        4.51      -10.04     14.95 o
  11   4   6     1114.15     1111.00     50.80 o
  12   4   6       24.14       11.78     18.20 o
  13   4   6      502.41      526.68     83.62 o
  14   4   6       24.96       17.49     20.80 o
 -15   5   6        0.93      -17.51     17.51 o
 -14   5   6      177.39      168.66     22.91 o
 -13   5   6       42.18       37.51     16.55 o
 -12   5   6      112.63      140.64     18.52 o
 -11   5   6       97.27       87.07     13.23 o
 -10   5   6       78.30       84.57     12.87 o
  -9   5   6      180.25      175.28     12.30 o
  -8   5   6       43.84       33.74      7.16 o
  -7   5   6     1872.41     1917.15     27.26 o
  -6   5   6        3.19       -4.16      4.16 o
  -5   5   6     1198.24     1164.70     22.53 o
  -4   5   6      160.66      171.00      7.33 o
  -3   5   6      689.74      715.66     14.03 o
  -2   5   6       37.57       47.80      4.03 o
  -1   5   6     1046.64     1052.12     14.71 o
   0   5   6     1082.81     1091.23     21.67 o
   1   5   6     1449.79     1524.67     22.12 o
   2   5   6       17.36       10.14      4.14 o
   3   5   6      641.65      677.84     15.15 o
   4   5   6      893.25      918.97     19.63 o
   5   5   6      539.18      576.47     14.11 o
   6   5   6      665.61      659.24     17.98 o
   7   5   6       23.94       30.77      8.56 o
   8   5   6      232.11      226.49     15.39 o
   9   5   6        6.60       -7.15      9.60 o
  10   5   6      119.58      123.81     26.86 o
  11   5   6       37.61       57.17     18.64 o
  12   5   6       28.55        3.57     15.07 o
  13   5   6        4.83       -6.13     17.49 o
 -15   6   6       86.74       94.94     20.95 o
 -14   6   6        0.50        8.89     16.65 o
 -13   6   6       77.92       92.87     18.71 o
 -12   6   6       10.07       -7.66     11.58 o
 -11   6   6      407.09      395.44     21.11 o
 -10   6   6       96.15       97.04     13.22 o
  -9   6   6      450.32      422.76     20.29 o
  -8   6   6      643.25      606.92     22.66 o
  -7   6   6     1144.30     1201.70     30.20 o
  -6   6   6      683.33      682.24     19.08 o
  -5   6   6      138.96      137.88      6.49 o
  -4   6   6     1766.81     1797.80     23.52 o
  -3   6   6      158.57      167.75      6.26 o
  -2   6   6     3541.12     3749.61     42.00 o
  -1   6   6        0.47       -3.68      3.68 o
   0   6   6     3873.60     4111.96     74.92 o
   1   6   6      570.25      575.16     12.02 o
   2   6   6     1614.55     1650.99     22.36 o
   3   6   6     3406.02     3461.85     52.00 o
   4   6   6     1084.42     1110.77     23.93 o
   5   6   6     1194.43     1184.18     26.51 o
   6   6   6      363.33      360.82     17.85 o
   7   6   6     1163.98     1149.92     31.48 o
   8   6   6       40.12       44.96     10.94 o
   9   6   6      836.10      778.27     33.67 o
  10   6   6        4.60       -2.15     14.04 o
  11   6   6      287.65      298.90     24.89 o
  12   6   6        0.04       -0.81     15.58 o
  13   6   6       83.40      102.37     22.19 o
 -14   7   6      454.17      531.62     36.82 o
 -13   7   6       27.75       26.48     16.86 o
 -12   7   6      785.22      803.72     35.85 o
 -11   7   6      336.05      333.01     19.96 o
 -10   7   6     1882.42     1822.54     43.91 o
  -9   7   6     1610.91     1560.74     40.17 o
  -8   7   6     1503.68     1430.05     35.68 o
  -7   7   6     4306.27     4238.09     72.89 o
  -6   7   6      155.24      154.49     11.96 o
  -5   7   6     7362.74     7081.17    107.82 o
  -4   7   6        1.00        4.33      4.96 o
  -3   7   6     5452.22     5388.52     89.39 o
  -2   7   6      240.37      222.16      8.04 o
  -1   7   6     4461.70     4566.35     72.93 o
   0   7   6      703.54      709.03     13.66 o
   1   7   6     2580.77     2568.18     50.57 o
   2   7   6     3630.24     3607.29     48.71 o
   3   7   6     3934.43     3781.01     64.20 o
   4   7   6     1830.73     1744.84     37.84 o
   5   7   6     2106.74     2015.13     49.99 o
   6   7   6     2220.95     2210.62     46.47 o
   7   7   6      488.72      493.02     21.73 o
   8   7   6     3049.45     3038.70     60.22 o
   9   7   6       14.77        0.59     12.79 o
  10   7   6     1319.87     1386.21     47.28 o
  11   7   6       16.56       -3.44     14.80 o
  12   7   6      349.06      377.27     28.77 o
 -13   8   6      262.46      311.45     35.27 o
 -12   8   6      169.66      179.83     27.35 o
 -11   8   6      429.97      423.42     25.89 o
 -10   8   6      261.29      278.79     18.59 o
  -9   8   6      748.58      705.61     34.00 o
  -8   8   6      571.08      563.98     22.80 o
  -7   8   6      493.70      489.22     24.52 o
  -6   8   6     2328.41     2217.47     45.27 o
  -5   8   6      460.54      459.49     18.76 o
  -4   8   6     3283.07     3172.98     56.20 o
  -3   8   6      259.32      249.93     13.07 o
  -2   8   6     2810.02     2791.08     40.56 o
  -1   8   6        8.37        4.49      5.62 o
   0   8   6     1602.48     1649.05     34.44 o
   1   8   6      950.06      909.31     24.34 o
   2   8   6     3473.54     3363.49     58.81 o
   3   8   6      605.77      597.39     20.81 o
   4   8   6     1340.28     1224.75     30.86 o
   5   8   6     1218.74     1257.98     32.41 o
   6   8   6      275.65      273.96     19.46 o
   7   8   6     1433.94     1404.02     36.88 o
   8   8   6       26.59       50.02     12.01 o
   9   8   6      780.25      762.60     34.79 o
  10   8   6       10.16       23.80     14.65 o
  11   8   6      267.11      349.93     32.40 o
 -12   9   6        1.68       -6.00     13.70 o
 -11   9   6       12.20        7.67     11.95 o
 -10   9   6        6.16       -4.02     10.84 o
  -9   9   6       18.49        1.69     10.07 o
  -8   9   6        1.10       -8.73      8.73 o
  -7   9   6        0.93        6.95      9.27 o
  -6   9   6        3.84       -6.65     11.09 o
  -5   9   6       50.99       25.16     11.97 o
  -4   9   6       75.57       59.04      9.76 o
  -3   9   6       41.09       22.35      7.84 o
  -2   9   6       97.55       69.21      8.43 o
  -1   9   6        0.45       -6.06      6.06 o
   0   9   6        5.17       -0.30      6.88 o
   1   9   6        9.25       -7.64      7.64 o
   2   9   6      228.64      222.81     13.32 o
   3   9   6       10.37       -4.49      8.13 o
   4   9   6        1.14       -8.27      8.27 o
   5   9   6       10.78        8.01      9.47 o
   6   9   6       58.49       54.95     11.65 o
   7   9   6       20.74       19.28     20.66 o
   8   9   6        0.03      -14.69     14.69 o
   9   9   6       10.85        4.97     17.27 o
  10   9   6        6.25       -8.80     14.97 o
 -11  10   6      263.05      242.56     28.19 o
 -10  10   6      272.83      251.57     18.94 o
  -9  10   6      154.15      157.75     17.56 o
  -8  10   6      464.99      480.19     22.49 o
  -7  10   6      203.16      174.30     14.63 o
  -6  10   6      890.57      984.09     31.43 o
  -5  10   6      131.82      144.59     12.46 o
  -4  10   6     1570.79     1524.42     41.81 o
  -3  10   6       76.29       68.77      9.24 o
  -2  10   6     1468.72     1493.79     32.61 o
  -1  10   6        0.97       -6.60      6.60 o
   0  10   6     1554.19     1536.73     33.15 o
   1  10   6      386.59      395.31     16.46 o
   2  10   6      589.41      558.98     20.07 o
   3  10   6     1135.89     1182.01     30.87 o
   4  10   6      482.28      482.09     20.33 o
   5  10   6      277.99      307.36     20.00 o
   6  10   6      238.51      247.27     16.81 o
   7  10   6      298.38      343.37     19.70 o
   8  10   6       67.31       66.78     17.96 o
   9  10   6      433.52      392.31     48.88 o
  -9  11   6      456.24      485.47     24.27 o
  -8  11   6      352.82      331.14     23.12 o
  -7  11   6     1027.45     1053.81     41.21 o
  -6  11   6      252.79      236.99     15.58 o
  -5  11   6     1788.88     1853.31     41.02 o
  -4  11   6        2.02       -1.36      7.68 o
  -3  11   6     1862.03     1847.07     39.22 o
  -2  11   6       78.19       55.19     19.98 o
  -1  11   6      965.96      989.53     34.95 o
   0  11   6      214.13      212.50     17.23 o
   1  11   6      990.87      994.71     25.03 o
   2  11   6      254.64      253.88     14.39 o
   3  11   6      493.19      480.69     23.00 o
   4  11   6      529.66      548.75     22.06 o
   5  11   6      471.21      465.55     21.65 o
   6  11   6      614.18      676.14     27.36 o
   7  11   6      229.85      271.67     21.55 o
  -7  12   6       51.95       35.14     16.53 o
  -6  12   6       87.67       87.29     12.10 o
  -5  12   6       82.53       91.04     20.15 o
  -4  12   6      247.93      221.40     18.99 o
  -3  12   6        2.62      -10.23     10.54 o
  -2  12   6      384.12      410.62     25.53 o
  -1  12   6       29.89        8.72     12.03 o
   0  12   6      323.32      329.56     36.89 o
   1  12   6       99.48       96.96     15.52 o
   2  12   6      202.07      196.19     18.61 o
   3  12   6       94.88      110.37     16.74 o
   4  12   6       59.30       57.12     15.26 o
   5  12   6      218.07      222.25     16.57 o
  -3  13   6      113.22       94.02     39.26 o
  -2  13   6        0.28      -12.14     31.12 o
  -1  13   6      168.16      200.95     46.11 o
   0  13   6        0.54       30.87     31.64 o
   1  13   6      151.91      180.67     32.61 o
 -16   1   7       10.92      -18.34     18.34 o
 -15   1   7      421.35      424.38     30.96 o
 -14   1   7       36.71       28.98     13.64 o
 -13   1   7      879.57      912.13     31.98 o
 -12   1   7      265.15      246.39     15.26 o
 -11   1   7      804.37      837.34     24.84 o
 -10   1   7     1882.45     1836.12     31.30 o
  -9   1   7     1757.92     1700.16     24.03 o
  -8   1   7     3262.67     3030.21     48.71 o
  -7   1   7     2420.89     2358.09     34.71 o
  -6   1   7     5494.74     5423.40     66.30 o
  -5   1   7     6847.25     7550.13    109.29 o
  -4   1   7    13483.52    14015.69    239.69 o
  -3   1   7     1537.08     1682.34     21.08 o
  -2   1   7    34592.27    38267.70    467.27 o
  -1   1   7     3435.87     3700.64     42.74 o
   0   1   7    26816.89    28561.76    323.96 o
   1   1   7     7122.67     7493.27    131.08 o
   2   1   7    16641.31    16581.19    195.91 o
   3   1   7     2870.59     2783.50     37.84 o
   4   1   7     1799.91     1724.79     27.23 o
   5   1   7     7448.11     7266.65     85.93 o
   6   1   7      432.68      400.61     13.33 o
   7   1   7     2231.46     2319.14     34.24 o
   8   1   7        9.09       -8.74      8.74 o
   9   1   7     1326.60     1381.79     45.75 o
  10   1   7        9.41       -5.15     10.96 o
  11   1   7      571.34      611.62     27.80 o
  12   1   7       37.32       27.69     13.54 o
  13   1   7      355.45      366.78     28.35 o
  14   1   7       21.52       23.26     21.47 o
 -16   2   7      474.39      530.08     69.05 o
 -15   2   7       34.58       35.71     16.76 o
 -14   2   7     1160.18     1234.61     34.00 o
 -13   2   7      271.84      263.16     16.35 o
 -12   2   7     1269.13     1227.15     31.02 o
 -11   2   7     1382.45     1367.92     33.56 o
 -10   2   7     2029.02     1982.27     33.52 o
  -9   2   7     4249.81     4250.05     52.52 o
  -8   2   7     1307.17     1249.76     23.54 o
  -7   2   7     8044.84     7719.01     91.67 o
  -6   2   7      301.46      309.46     10.64 o
  -5   2   7     8828.82     9050.29     96.36 o
  -4   2   7      187.53      218.58      6.49 o
  -3   2   7    18898.50    19450.07    185.73 o
  -2   2   7      192.99      175.82      8.39 o
  -1   2   7    15310.40    15940.85    136.09 o
   0   2   7     5976.01     6272.95     59.71 o
   1   2   7    10375.55    10837.91    105.66 o
   2   2   7     4530.69     4401.32     47.38 o
   3   2   7    11519.30    11641.72    120.97 o
   4   2   7     2122.68     2126.04     34.62 o
   5   2   7     2119.84     2044.62     29.44 o
   6   2   7     5479.86     5426.53     75.16 o
   7   2   7      726.21      609.74     24.18 o
   8   2   7     3987.08     3969.33     72.00 o
   9   2   7       11.35        9.31      9.31 o
  10   2   7     2008.81     2072.74     42.44 o
  11   2   7      118.99      100.69     15.32 o
  12   2   7      693.31      791.34     38.04 o
  13   2   7       29.01       33.41     20.11 o
  14   2   7      270.56      293.23     33.98 o
 -16   3   7        1.56      -15.06     15.06 o
 -15   3   7      160.51      166.47     20.35 o
 -14   3   7        0.13      -12.90     14.32 o
 -13   3   7      229.32      225.09     17.18 o
 -12   3   7       36.62       24.34     10.06 o
 -11   3   7      785.08      738.80     20.26 o
 -10   3   7        2.00       -6.33      6.33 o
  -9   3   7      772.24      773.99     19.46 o
  -8   3   7     1416.71     1441.32     25.63 o
  -7   3   7       62.34       62.32      6.89 o
  -6   3   7     3572.88     3647.21     51.21 o
  -5   3   7       88.88      102.06      5.32 o
  -4   3   7     4809.12     5065.87     51.36 o
  -3   3   7      144.59      134.93      4.61 o
  -2   3   7     1963.95     1853.84     17.65 o
  -1   3   7     1793.26     1959.67     21.16 o
   0   3   7     2211.09     2263.81     23.88 o
   1   3   7      837.47      907.20     13.78 o
   2   3   7     2965.60     3062.58     35.15 o
   3   3   7      366.33      320.25      9.28 o
   4   3   7     2043.80     2075.96     32.32 o
   5   3   7     2278.98     2211.69     33.65 o
   6   3   7     1272.12     1239.33     24.27 o
   7   3   7     1498.08     1413.87     33.15 o
   8   3   7       52.42       51.63     11.15 o
   9   3   7     1846.76     1763.33     36.88 o
  10   3   7       19.06       23.52     10.45 o
  11   3   7      350.86      359.96     20.72 o
  12   3   7       78.21       70.76     20.96 o
  13   3   7       53.74       38.19     23.38 o
  14   3   7        9.59       56.23     30.29 o
 -16   4   7      165.64      177.81     19.96 o
 -15   4   7        0.86      -13.36     13.36 o
 -14   4   7       69.33       62.00     14.86 o
 -13   4   7       50.76       44.80     14.17 o
 -12   4   7      206.02      176.32     13.95 o
 -11   4   7      539.60      482.38     25.21 o
 -10   4   7      412.17      371.82     19.30 o
  -9   4   7     1813.59     1746.10     28.24 o
  -8   4   7     1603.53     1544.39     25.28 o
  -7   4   7       90.75       83.65      6.31 o
  -6   4   7       22.46       18.70      4.40 o
  -5   4   7     2162.67     2108.03     27.40 o
  -4   4   7       55.90       54.37      5.13 o
  -3   4   7     2089.66     2232.65     31.05 o
  -2   4   7      173.62      192.75      6.98 o
  -1   4   7     1238.21     1364.86     20.75 o
   0   4   7      747.05      854.03     15.67 o
   1   4   7      101.42       69.44      6.54 o
   2   4   7     2038.40     2168.78     27.87 o
   3   4   7        1.26       -3.90      3.90 o
   4   4   7      307.86      277.02      9.77 o
   5   4   7      180.83      179.11     10.27 o
   6   4   7       35.54       24.61      7.17 o
   7   4   7       10.58       15.13      6.70 o
   8   4   7      247.21      242.24     12.12 o
   9   4   7        0.04       -9.48      9.48 o
  10   4   7      194.78      214.43     24.98 o
  11   4   7       22.48       -1.46     16.48 o
  12   4   7      134.09      132.23     24.39 o
  13   4   7        0.57       25.10     20.70 o
 -15   5   7      639.70      682.74     57.88 o
 -14   5   7       49.58       21.33     18.90 o
 -13   5   7      729.41      733.79     35.75 o
 -12   5   7      366.02      371.48     20.94 o
 -11   5   7      858.09      848.16     28.90 o
 -10   5   7     2429.41     2401.26     50.35 o
  -9   5   7     3668.17     3536.81     57.10 o
  -8   5   7      990.45      990.46     26.08 o
  -7   5   7     1074.06     1064.44     22.11 o
  -6   5   7     3631.05     3796.59     65.13 o
  -5   5   7      415.23      418.32     12.62 o
  -4   5   7    11010.12    11372.27    112.70 o
  -3   5   7       55.19       50.95      5.75 o
  -2   5   7    15083.14    16102.53    170.63 o
  -1   5   7      568.21      609.62     13.04 o
   0   5   7     5171.94     5269.46     66.12 o
   1   5   7     7867.98     8227.67     83.56 o
   2   5   7     2490.29     2470.14     30.90 o
   3   5   7     6847.59     6852.31     95.58 o
   4   5   7     1495.31     1541.70     23.54 o
   5   5   7     3398.43     3442.42     54.58 o
   6   5   7      448.40      464.87     16.54 o
   7   5   7     2910.51     2904.22     50.36 o
   8   5   7       79.87       86.75     12.57 o
   9   5   7     1838.35     1814.03     43.57 o
  10   5   7       10.17      -12.95     12.95 o
  11   5   7     1003.55     1000.48     41.72 o
  12   5   7        0.12      -14.93     14.93 o
  13   5   7      497.61      463.36     58.26 o
 -15   6   7       14.25       29.03     17.68 o
 -14   6   7      749.94      775.35     38.17 o
 -13   6   7      431.30      434.88     32.73 o
 -12   6   7     1069.75     1149.01     48.56 o
 -11   6   7     1025.12      996.76     31.98 o
 -10   6   7      316.81      293.54     17.66 o
  -9   6   7     2544.40     2481.01     50.78 o
  -8   6   7      306.09      284.86     16.26 o
  -7   6   7     1227.49     1214.79     30.64 o
  -6   6   7        4.94        4.56      5.42 o
  -5   6   7     1844.24     1970.89     31.96 o
  -4   6   7       29.64       17.08      4.35 o
  -3   6   7     3291.36     3460.30     45.33 o
  -2   6   7       19.68       15.26      4.02 o
  -1   6   7     2919.08     3081.17     33.71 o
   0   6   7      139.06      153.18      7.71 o
   1   6   7     1329.39     1335.30     27.92 o
   2   6   7      773.27      730.18     20.37 o
   3   6   7     1582.40     1564.55     29.22 o
   4   6   7     2206.30     2211.76     38.95 o
   5   6   7      901.87      864.15     30.60 o
   6   6   7     2831.57     2714.73     62.12 o
   7   6   7      545.23      505.86     22.35 o
   8   6   7     1632.30     1642.47     40.57 o
   9   6   7      168.37      168.01     18.95 o
  10   6   7      780.35      860.79     37.27 o
  11   6   7       12.17       21.90     15.13 o
  12   6   7      619.76      628.64     73.22 o
 -14   7   7       13.45        7.21     17.66 o
 -13   7   7      110.05      104.33     19.18 o
 -12   7   7      146.38      149.27     16.93 o
 -11   7   7      141.87      150.40     15.77 o
 -10   7   7       90.75       76.65     13.11 o
  -9   7   7        4.84       12.42     10.16 o
  -8   7   7      322.85      293.04     16.53 o
  -7   7   7        3.08       -8.21      8.21 o
  -6   7   7      123.46      124.28     13.76 o
  -5   7   7       44.41       28.12      8.46 o
  -4   7   7       12.88       -5.00      6.53 o
  -3   7   7       30.86       31.95      7.81 o
  -2   7   7        6.12        6.24      4.09 o
  -1   7   7       17.75       11.53      4.29 o
   0   7   7      234.04      239.86      8.96 o
   1   7   7      481.71      458.38     15.38 o
   2   7   7       32.40       25.76      8.32 o
   3   7   7       13.73        1.56      7.70 o
   4   7   7        0.16       -7.85      7.85 o
   5   7   7      217.62      189.75     17.70 o
   6   7   7       22.46       33.25     12.24 o
   7   7   7       41.60       29.95     12.76 o
   8   7   7      131.43      141.41     15.05 o
   9   7   7        1.97        5.59     13.30 o
  10   7   7        1.55       27.83     15.61 o
  11   7   7       30.81       -3.34     16.01 o
  12   7   7       10.98       35.02     17.97 o
 -13   8   7        7.17       18.87     15.58 o
 -12   8   7      207.89      199.64     24.07 o
 -11   8   7      223.30      189.08     17.56 o
 -10   8   7      115.01      101.52     14.18 o
  -9   8   7      709.89      689.26     26.35 o
  -8   8   7       33.84       27.68     10.31 o
  -7   8   7      805.49      748.84     24.88 o
  -6   8   7        0.31        2.83      8.47 o
  -5   8   7     2023.36     1906.35     56.97 o
  -4   8   7       26.76       19.31      8.68 o
  -3   8   7     1601.67     1584.81     35.63 o
  -2   8   7      205.01      179.81     11.43 o
  -1   8   7      932.08      935.00     24.94 o
   0   8   7      253.81      245.67     13.80 o
   1   8   7     1163.27     1137.24     28.60 o
   2   8   7      162.27      159.60     12.17 o
   3   8   7     1167.60     1131.72     29.56 o
   4   8   7      212.80      190.51     13.62 o
   5   8   7      970.26      945.41     30.52 o
   6   8   7      761.42      748.24     26.11 o
   7   8   7      229.41      195.01     18.74 o
   8   8   7      733.12      759.05     35.54 o
   9   8   7        2.90       18.58     17.94 o
  10   8   7      372.13      373.88     26.78 o
  11   8   7        0.30        0.19     15.33 o
 -12   9   7      127.56      124.37     16.99 o
 -11   9   7      380.82      397.01     28.04 o
 -10   9   7      567.67      618.96     26.61 o
  -9   9   7      264.37      274.34     17.95 o
  -8   9   7     1453.16     1551.37     39.44 o
  -7   9   7      236.59      212.38     15.19 o
  -6   9   7     2857.15     2884.15     55.68 o
  -5   9   7      104.95       78.42     10.83 o
  -4   9   7     4640.20     4432.31     74.58 o
  -3   9   7        7.90       -6.62     16.20 o
  -2   9   7     4257.66     4238.93     70.97 o
  -1   9   7      570.22      511.73     24.14 o
   0   9   7     3166.62     3349.53     72.53 o
   1   9   7     1083.78      986.56     26.75 o
   2   9   7     1352.28     1381.64     33.24 o
   3   9   7      728.33      749.79     24.17 o
   4   9   7      666.56      692.97     24.12 o
   5   9   7      489.32      513.52     21.89 o
   6   9   7      453.39      450.53     21.91 o
   7   9   7      701.46      751.88     28.17 o
   8   9   7      179.60      160.15     26.12 o
   9   9   7      543.82      448.65     35.01 o
  10   9   7       14.74        4.79     18.30 o
 -11  10   7      127.39      134.95     16.95 o
 -10  10   7       78.45       72.59     15.27 o
  -9  10   7      295.76      336.96     20.28 o
  -8  10   7       12.52        4.90     10.06 o
  -7  10   7      703.86      714.75     26.12 o
  -6  10   7        1.74       -0.79      9.10 o
  -5  10   7      780.28      722.36     24.26 o
  -4  10   7       44.45       22.42     10.48 o
  -3  10   7      747.81      731.74     32.79 o
  -2  10   7       17.46       26.14      8.25 o
  -1  10   7      583.52      578.28     20.01 o
   0  10   7       93.42       88.80      9.88 o
   1  10   7      489.22      461.89     18.44 o
   2  10   7      198.93      194.36     13.60 o
   3  10   7      411.67      455.43     20.31 o
   4  10   7       50.90       55.50     10.69 o
   5  10   7      296.00      268.87     21.06 o
   6  10   7       41.12       52.53     12.04 o
   7  10   7      102.45      104.28     14.79 o
   8  10   7      234.50      255.87     22.18 o
  -9  11   7       18.58       13.58     12.42 o
  -8  11   7       77.01       75.34     13.89 o
  -7  11   7       21.92       26.20     11.20 o
  -6  11   7       50.06       42.08     11.03 o
  -5  11   7        6.80        0.13      8.77 o
  -4  11   7       57.52       39.89      9.46 o
  -3  11   7        5.77        9.14      7.96 o
  -2  11   7       67.64       89.55     17.03 o
  -1  11   7        2.93        2.45      6.94 o
   0  11   7       12.27        3.42     10.01 o
   1  11   7       10.96       11.06      8.69 o
   2  11   7        9.08       -6.54      8.15 o
   3  11   7        6.37       -8.43      8.43 o
   4  11   7        3.60       -7.13      9.56 o
   5  11   7       39.35       34.47     11.79 o
   6  11   7       45.44       50.95     21.60 o
   7  11   7       42.14       40.62     15.47 o
  -7  12   7      454.22      513.84     32.14 o
  -6  12   7       12.59       13.80     10.20 o
  -5  12   7      595.25      539.41     29.12 o
  -4  12   7       17.00       -0.45     12.68 o
  -3  12   7      423.51      439.16     25.67 o
  -2  12   7       14.61       18.72     12.94 o
  -1  12   7      579.59      599.95     31.60 o
   0  12   7        2.64      -14.20     14.20 o
   1  12   7      753.10      834.15     34.26 o
   2  12   7       77.86       67.74     15.66 o
   3  12   7      501.68      531.88     41.54 o
   4  12   7      278.84      350.41     19.46 o
 -16   0   8        7.49       -1.98     20.10 o
 -15   0   8      813.00      893.72     57.54 o
 -14   0   8       93.38       87.00     21.45 o
 -13   0   8      649.55      714.34     40.81 o
 -12   0   8     2079.19     2098.58     68.90 o
 -11   0   8     1979.91     2005.68     69.84 o
 -10   0   8     4203.87     4270.88     69.64 o
  -9   0   8     3614.58     3427.95     63.67 o
  -8   0   8     8139.09     8503.06    122.46 o
  -7   0   8     1044.55     1004.58     28.83 o
  -6   0   8    14593.69    15211.91    298.43 o
  -5   0   8      651.35      636.68     26.60 o
  -4   0   8    13533.90    13383.55    261.81 o
  -3   0   8      270.26      306.76     19.30 o
  -2   0   8    22488.54    23024.02    437.38 o
  -1   0   8      117.66      104.57     12.40 o
   0   0   8     8192.26     8276.92    231.63 o
   1   0   8     5046.47     5044.05    108.31 o
   2   0   8    17942.38    17706.98    273.93 o
   3   0   8    12603.66    12650.54    200.90 o
   4   0   8     5195.92     4972.67     88.50 o
   5   0   8     8754.80     8487.84    142.08 o
   6   0   8       29.98       17.96     12.51 o
   7   0   8     3651.07     3611.27     73.44 o
   8   0   8        5.37      -13.04     13.04 o
   9   0   8     2291.76     2406.96     74.93 o
  10   0   8        4.60       -0.33     15.89 o
  11   0   8      888.26     1077.06     73.29 o
  12   0   8       38.75       51.81     20.35 o
  13   0   8      326.97      401.08     35.78 o
  14   0   8       74.35       45.85     34.87 o
 -16   1   8      187.63      187.12     28.69 o
 -15   1   8        5.29       -5.09     13.57 o
 -14   1   8      622.21      633.23     28.46 o
 -13   1   8      224.33      198.67     17.65 o
 -12   1   8      663.00      685.93     23.34 o
 -11   1   8     1927.60     1868.69     38.15 o
 -10   1   8     1667.37     1617.11     33.74 o
  -9   1   8     3420.79     3558.88     42.80 o
  -8   1   8      392.98      383.13     12.03 o
  -7   1   8     4668.41     4617.15     59.32 o
  -6   1   8        3.61        3.17      4.84 o
  -5   1   8     3212.26     3142.29     52.78 o
  -4   1   8      180.62      163.56      9.67 o
  -3   1   8     1491.87     1267.90     18.24 o
  -2   1   8      532.97      527.20     11.82 o
  -1   1   8     2468.67     2421.43     33.01 o
   0   1   8      223.15      191.35      7.64 o
   1   1   8     2711.68     2616.03     33.00 o
   2   1   8      255.04      202.83     10.21 o
   3   1   8     1558.33     1518.66     25.27 o
   4   1   8     3516.51     3368.28     45.83 o
   5   1   8      209.35      206.48     10.17 o
   6   1   8     2343.31     2332.79     36.56 o
   7   1   8       48.50       52.98      9.57 o
   8   1   8     1198.35     1269.81     27.56 o
   9   1   8       31.95       12.81     11.12 o
  10   1   8      689.02      693.70     28.19 o
  11   1   8        3.71       -7.88     11.34 o
  12   1   8      236.03      262.26     21.78 o
  13   1   8       31.19      -11.05     17.52 o
  14   1   8      214.22      260.87     34.47 o
 -16   2   8       11.84      -16.40     20.08 o
 -15   2   8       11.46      -14.42     14.42 o
 -14   2   8       26.95        8.70     11.42 o
 -13   2   8       15.16       11.16     10.49 o
 -12   2   8       19.98       -6.37      9.30 o
 -11   2   8      170.47      162.39     12.41 o
 -10   2   8        5.19       -6.44      6.44 o
  -9   2   8       29.26       25.50      5.69 o
  -8   2   8       26.18       24.05      6.47 o
  -7   2   8      100.33      100.65      8.53 o
  -6   2   8      102.83       69.94      6.82 o
  -5   2   8      138.30      142.03      6.58 o
  -4   2   8     3251.45     3590.42     42.82 o
  -3   2   8      127.44      165.29      6.18 o
  -2   2   8      923.47     1100.18     22.09 o
  -1   2   8        3.54       -2.38      2.86 o
   0   2   8     2079.45     2200.45     25.03 o
   1   2   8      197.65      179.26      7.10 o
   2   2   8      760.03      754.73     19.15 o
   3   2   8     1938.45     1976.28     37.24 o
   4   2   8     3358.40     3286.08     41.42 o
   5   2   8       73.33       57.25      9.11 o
   6   2   8      379.60      350.93     20.49 o
   7   2   8       26.93        9.76      8.19 o
   8   2   8       10.83       11.16     10.25 o
   9   2   8       93.19       90.62     13.37 o
  10   2   8        0.88        9.54     28.24 o
  11   2   8       80.95       56.77     14.32 o
  12   2   8        4.81       -2.00     14.43 o
  13   2   8        0.50        0.11     19.36 o
 -16   3   8      435.38      461.04     29.10 o
 -15   3   8       27.62       35.86     16.34 o
 -14   3   8      821.21      903.54     36.63 o
 -13   3   8      263.10      255.87     20.25 o
 -12   3   8      769.01      760.93     24.40 o
 -11   3   8     1450.80     1449.06     29.36 o
 -10   3   8      633.18      595.15     18.25 o
  -9   3   8     2271.01     2279.00     36.40 o
  -8   3   8        8.37        4.88      5.87 o
  -7   3   8     5174.40     5130.16     60.29 o
  -6   3   8       75.60       62.01      5.61 o
  -5   3   8     5260.22     5404.38     73.38 o
  -4   3   8       82.59       71.75      4.90 o
  -3   3   8     7205.96     7255.28     78.74 o
  -2   3   8      281.26      285.73      7.06 o
  -1   3   8     4859.62     5179.15     53.26 o
   0   3   8     1651.33     1731.63     25.20 o
   1   3   8     8593.21     8913.43     83.93 o
   2   3   8     1389.72     1336.92     23.73 o
   3   3   8     7343.50     7177.43     73.90 o
   4   3   8     4031.21     3949.99     48.28 o
   5   3   8     4654.97     4523.78     64.22 o
   6   3   8     1754.02     1706.70     36.38 o
   7   3   8      201.05      214.37     12.96 o
   8   3   8     2067.96     2039.69     49.39 o
   9   3   8        6.52      -10.19     10.19 o
  10   3   8     1553.43     1625.75     45.41 o
  11   3   8        2.16       -4.51     13.06 o
  12   3   8      520.06      556.07     30.47 o
  13   3   8       64.97       58.76     23.07 o
 -16   4   8        1.87       -3.53     18.21 o
 -15   4   8      502.65      541.03     33.71 o
 -14   4   8      106.46      131.61     17.06 o
 -13   4   8     1194.15     1209.98     38.95 o
 -12   4   8      318.24      299.59     16.62 o
 -11   4   8     1721.94     1719.15     32.19 o
 -10   4   8      664.18      665.15     17.52 o
  -9   4   8      934.64      898.49     19.74 o
  -8   4   8     3256.45     3219.73     42.29 o
  -7   4   8      595.75      605.90     13.83 o
  -6   4   8     7243.14     7332.85    104.00 o
  -5   4   8     1236.14     1309.53     22.18 o
  -4   4   8     9887.67    10236.44    112.35 o
  -3   4   8      256.19      246.15     11.82 o
  -2   4   8    14582.31    15355.21    140.83 o
  -1   4   8     4653.41     5085.60     54.76 o
   0   4   8     9782.56    10113.58    105.88 o
   1   4   8     5007.67     5242.51     74.11 o
   2   4   8     5004.05     5105.00     54.48 o
   3   4   8     5574.53     5594.01     74.42 o
   4   4   8     1781.79     1729.59     26.17 o
   5   4   8     4335.00     4268.03     56.72 o
   6   4   8       84.41       86.45     11.41 o
   7   4   8     2857.09     2884.32     44.54 o
   8   4   8       60.27       59.45     10.49 o
   9   4   8     1706.54     1749.82     58.89 o
  10   4   8        4.50       -6.35     17.82 o
  11   4   8      855.06      847.89     45.84 o
  12   4   8       64.17       51.39     41.84 o
  13   4   8      324.48      378.01     36.17 o
 -15   5   8        0.02        4.53     17.19 o
 -14   5   8       91.84      104.62     20.36 o
 -13   5   8       46.26       46.14     16.69 o
 -12   5   8      226.02      230.11     17.79 o
 -11   5   8       11.59       -6.79     11.15 o
 -10   5   8      399.28      397.81     19.45 o
  -9   5   8      117.62      112.27     17.79 o
  -8   5   8       71.50       64.87      8.63 o
  -7   5   8      522.24      499.99     15.57 o
  -6   5   8      458.86      432.24     12.19 o
  -5   5   8     1745.81     1785.34     27.92 o
  -4   5   8        3.64        1.26      3.75 o
  -3   5   8      626.70      711.10     13.69 o
  -2   5   8      371.04      416.53     10.27 o
  -1   5   8      550.71      579.31     12.46 o
   0   5   8      473.26      507.53     11.87 o
   1   5   8      342.62      282.75     12.01 o
   2   5   8      100.16      102.71      7.60 o
   3   5   8      136.75      124.58      7.34 o
   4   5   8      151.29      125.60      8.99 o
   5   5   8        4.30        9.03      6.62 o
   6   5   8      133.08      116.89     12.29 o
   7   5   8      242.54      240.67     18.79 o
   8   5   8      123.75      108.23     13.53 o
   9   5   8       49.50       46.26     12.43 o
  10   5   8      303.85      318.13     24.92 o
  11   5   8        7.14       -1.04     15.04 o
  12   5   8       70.56       65.55     19.73 o
 -15   6   8      125.09      131.53     22.26 o
 -14   6   8      105.75      109.86     20.68 o
 -13   6   8       87.51       84.26     17.56 o
 -12   6   8      131.98      126.76     15.97 o
 -11   6   8       12.61       20.96     14.64 o
 -10   6   8      117.16      114.20     13.63 o
  -9   6   8       48.75       19.24     10.35 o
  -8   6   8       57.82       40.64     10.59 o
  -7   6   8     1270.99     1205.44     31.15 o
  -6   6   8      395.52      384.48     14.90 o
  -5   6   8     1501.61     1416.58     50.98 o
  -4   6   8     1926.34     1986.75     40.31 o
  -3   6   8       74.14       72.97      5.62 o
  -2   6   8     2281.63     2331.02     27.93 o
  -1   6   8      665.25      682.66     13.60 o
   0   6   8     3233.08     3362.84     55.94 o
   1   6   8      512.55      487.05     13.97 o
   2   6   8      145.44      141.03      8.63 o
   3   6   8     1728.32     1700.66     32.66 o
   4   6   8      130.39      121.71     23.02 o
   5   6   8      875.13      825.79     28.05 o
   6   6   8       65.16       69.58     15.70 o
   7   6   8      435.59      432.62     24.22 o
   8   6   8        1.39       11.27     12.87 o
   9   6   8      364.70      400.10     46.12 o
  10   6   8       13.74       21.61     15.48 o
  11   6   8      326.48      354.51     27.70 o
  12   6   8        0.03       28.16     17.86 o
 -14   7   8      580.64      597.35     33.74 o
 -13   7   8      288.83      290.67     37.46 o
 -12   7   8      679.32      745.95     30.26 o
 -11   7   8      901.18      953.02     46.70 o
 -10   7   8      589.11      574.46     24.76 o
  -9   7   8     1251.04     1269.08     34.85 o
  -8   7   8      455.94      404.50     19.19 o
  -7   7   8     2159.55     2112.55     44.55 o
  -6   7   8      227.74      180.49     20.95 o
  -5   7   8     3175.00     3156.22     56.76 o
  -4   7   8       97.30      101.47     12.75 o
  -3   7   8     4157.84     3998.22     66.87 o
  -2   7   8       34.16       26.09     10.69 o
  -1   7   8     3143.04     3142.01     55.74 o
   0   7   8       81.23       87.00      9.58 o
   1   7   8     2648.65     2652.52     49.65 o
   2   7   8      743.50      700.91     28.13 o
   3   7   8     1558.42     1516.76     35.25 o
   4   7   8     2017.03     1988.20     52.39 o
   5   7   8     1605.50     1509.55     37.12 o
   6   7   8     1510.56     1463.38     37.36 o
   7   7   8      411.65      386.17     24.79 o
   8   7   8     1817.09     1890.97     52.99 o
   9   7   8       37.81       14.56     18.98 o
  10   7   8     1552.67     1593.05     66.21 o
  11   7   8        3.94      -19.92     19.92 o
 -13   8   8      364.67      380.77     23.66 o
 -12   8   8       78.58       75.84     19.77 o
 -11   8   8      464.44      468.74     27.83 o
 -10   8   8      511.23      504.48     23.38 o
  -9   8   8      552.08      533.30     24.02 o
  -8   8   8     1171.06     1157.50     32.59 o
  -7   8   8      413.65      384.79     18.96 o
  -6   8   8     1815.68     1801.84     48.26 o
  -5   8   8       34.34       26.46      9.33 o
  -4   8   8     3882.60     3762.34     65.54 o
  -3   8   8       16.30       10.51     10.19 o
  -2   8   8     4458.44     4437.04     67.01 o
  -1   8   8      261.45      244.13     14.73 o
   0   8   8     3105.77     3014.42     55.15 o
   1   8   8      777.84      769.08     23.89 o
   2   8   8     1143.94     1108.47     29.53 o
   3   8   8     1974.26     1774.75     39.86 o
   4   8   8      571.84      604.51     23.99 o
   5   8   8     1127.95     1064.52     40.49 o
   6   8   8       76.64       73.13     12.19 o
   7   8   8      693.01      679.53     26.82 o
   8   8   8        6.24        7.09     11.02 o
   9   8   8      473.77      437.22     34.93 o
  10   8   8        2.59       21.97     19.70 o
 -12   9   8        2.60       -8.83     11.89 o
 -11   9   8       47.00       56.77     14.76 o
 -10   9   8       17.37        1.77     12.71 o
  -9   9   8        5.27        8.63     10.63 o
  -8   9   8        0.03        0.77      9.89 o
  -7   9   8        9.75       -8.15      9.01 o
  -6   9   8        0.16       -5.95      8.99 o
  -5   9   8       10.72       -0.47      8.89 o
  -4   9   8      128.76      119.53     11.85 o
  -3   9   8        0.89       -7.74      7.74 o
  -2   9   8        3.10       -6.87      7.65 o
  -1   9   8       12.43        4.49      7.94 o
   0   9   8       56.66       59.58     10.15 o
   1   9   8        3.28        5.48      8.06 o
   2   9   8       25.02       38.89      9.73 o
   3   9   8        4.14       -5.36      8.51 o
   4   9   8       34.43       29.25      9.92 o
   5   9   8        0.74        0.61      9.47 o
   6   9   8        3.11       -9.70      9.70 o
   7   9   8       37.44       53.80     12.70 o
   8   9   8        5.79       -4.14     12.99 o
   9   9   8        0.22       17.84     14.48 o
 -11  10   8      287.17      255.20     45.46 o
 -10  10   8      481.21      469.40     28.82 o
  -9  10   8      272.30      286.15     19.21 o
  -8  10   8      379.22      369.26     19.98 o
  -7  10   8      123.88      117.33     13.62 o
  -6  10   8     1266.37     1288.79     34.68 o
  -5  10   8       65.68       54.10     10.81 o
  -4  10   8     1925.58     2009.11     43.52 o
  -3  10   8       71.38       46.40     10.42 o
  -2  10   8     2405.74     2388.57     53.09 o
  -1  10   8      136.07      157.95     12.71 o
   0  10   8     1630.23     1644.47     37.41 o
   1  10   8      545.25      543.76     21.17 o
   2  10   8      621.83      648.50     23.56 o
   3  10   8      899.98      900.99     28.33 o
   4  10   8      104.26      124.17     13.43 o
   5  10   8      897.06      954.63     31.07 o
   6  10   8       29.06       32.59     12.14 o
   7  10   8      296.23      351.04     21.13 o
   8  10   8        1.16      -10.30     13.26 o
  -9  11   8      831.68      937.58     42.68 o
  -8  11   8       80.71       82.25     16.53 o
  -7  11   8      858.79      896.91     43.53 o
  -6  11   8       21.31       14.27     10.02 o
  -5  11   8      867.92      900.49     28.16 o
  -4  11   8        2.76       -8.20      8.20 o
  -3  11   8      820.83      824.15     26.69 o
  -2  11   8       85.77       84.01     11.58 o
  -1  11   8     1282.95     1285.86     39.37 o
   0  11   8       63.39       64.87      9.95 o
   1  11   8      986.35      987.63     28.28 o
   2  11   8      166.48      165.23     13.68 o
   3  11   8      542.08      566.64     23.12 o
   4  11   8      418.02      392.94     20.81 o
   5  11   8      299.71      322.44     19.81 o
   6  11   8      754.83      781.36     30.08 o
  -6  12   8      114.10      103.51     13.71 o
  -5  12   8       50.57       53.09     11.27 o
  -4  12   8       94.50       80.89     15.44 o
  -3  12   8        0.18       -8.18     34.81 o
  -2  12   8      258.15      299.91     37.26 o
  -1  12   8       21.63       15.25     13.59 o
   0  12   8      309.54      293.69     22.13 o
   1  12   8      160.17      153.75     18.51 o
   2  12   8       90.58       79.95     16.84 o
   3  12   8      173.74      180.34     14.75 o
   4  12   8        0.58        1.94     26.86 o
 -16   1   9       56.16      107.32     26.80 o
 -15   1   9      446.64      440.42     25.82 o
 -14   1   9      239.47      253.69     28.81 o
 -13   1   9      349.43      338.28     21.09 o
 -12   1   9      305.09      312.44     16.89 o
 -11   1   9      420.76      406.89     17.79 o
 -10   1   9     1062.68     1049.47     20.46 o
  -9   1   9      656.88      656.83     14.98 o
  -8   1   9     3738.42     3712.05     51.09 o
  -7   1   9        1.61       -4.08      5.47 o
  -6   1   9     6232.60     6132.86     94.01 o
  -5   1   9      110.77      120.28      9.96 o
  -4   1   9     9208.28     8989.84    104.02 o
  -3   1   9      221.04      253.58     15.19 o
  -2   1   9     5052.23     5140.62     78.37 o
  -1   1   9     1283.35     1181.26     23.59 o
   0   1   9     7634.11     7884.22    101.42 o
   1   1   9     4237.49     4093.96     52.10 o
   2   1   9     8587.50     8617.35    110.55 o
   3   1   9     4556.25     4410.23     56.76 o
   4   1   9     4058.53     4053.18     53.94 o
   5   1   9     2955.99     2936.41     43.08 o
   6   1   9      417.27      458.91     17.92 o
   7   1   9     3898.21     3866.15     68.34 o
   8   1   9      189.18      194.41     22.55 o
   9   1   9     1728.60     1672.95     60.99 o
  10   1   9       36.55       23.36     14.86 o
  11   1   9      420.63      475.33     33.32 o
  12   1   9      123.41      113.39     19.69 o
  13   1   9      159.34      171.25     24.25 o
 -16   2   9      626.48      656.96     84.07 o
 -15   2   9      108.13       93.78     18.82 o
 -14   2   9      569.47      647.79     28.95 o
 -13   2   9      549.15      585.59     23.86 o
 -12   2   9      601.65      561.94     22.24 o
 -11   2   9      510.96      501.41     20.39 o
 -10   2   9     1411.59     1380.00     35.13 o
  -9   2   9     2407.49     2309.71     37.16 o
  -8   2   9     1971.16     1866.08     31.21 o
  -7   2   9     5405.32     5323.32     67.47 o
  -6   2   9       56.56       47.80      6.35 o
  -5   2   9    12330.62    12462.84    130.57 o
  -4   2   9       42.74       41.76      5.11 o
  -3   2   9    14683.23    15168.00    157.56 o
  -2   2   9      250.55      207.82      8.79 o
  -1   2   9     6872.95     6919.64     70.31 o
   0   2   9     1211.60     1199.97     17.41 o
   1   2   9     4672.75     4496.99     52.48 o
   2   2   9     7563.13     7517.68     89.33 o
   3   2   9    10580.48    10541.39    112.32 o
   4   2   9     3447.25     3324.98     46.22 o
   5   2   9     1799.13     1713.75     32.94 o
   6   2   9     2908.25     2919.01     44.20 o
   7   2   9      588.19      545.74     22.03 o
   8   2   9     3692.59     3748.78     68.32 o
   9   2   9      120.04       95.44     12.48 o
  10   2   9     2137.45     2188.10     61.03 o
  11   2   9       79.34       79.46     17.87 o
  12   2   9      623.09      668.87     65.35 o
  13   2   9      210.37      168.72     28.77 o
 -16   3   9        6.49      -11.97     22.17 o
 -15   3   9      185.33      176.46     20.61 o
 -14   3   9      139.13      134.08     18.76 o
 -13   3   9      164.65      176.42     18.99 o
 -12   3   9      157.40      119.86     13.16 o
 -11   3   9      104.87      100.32     10.34 o
 -10   3   9      489.52      454.79     17.50 o
  -9   3   9     1371.49     1346.73     26.57 o
  -8   3   9       52.94       62.12      7.58 o
  -7   3   9       44.41       48.01      6.47 o
  -6   3   9     1139.56     1113.97     19.58 o
  -5   3   9        7.06       -1.99      4.24 o
  -4   3   9     3396.75     3654.94     51.88 o
  -3   3   9       12.42        0.25      3.89 o
  -2   3   9     2910.67     3127.72     34.49 o
  -1   3   9      111.66      104.74      4.99 o
   0   3   9      998.00      985.19     15.74 o
   1   3   9      558.95      603.06     12.64 o
   2   3   9     1388.51     1266.29     21.17 o
   3   3   9     2563.72     2534.60     37.34 o
   4   3   9      904.43      824.69     18.10 o
   5   3   9      653.33      656.73     18.41 o
   6   3   9        1.72        5.83      7.71 o
   7   3   9      416.36      400.46     34.49 o
   8   3   9       17.77       14.32     10.77 o
   9   3   9      600.42      597.29     25.23 o
  10   3   9       24.05       22.79     12.06 o
  11   3   9      417.53      365.51     24.19 o
  12   3   9       14.43       31.45     25.31 o
  13   3   9       82.52       62.95     24.56 o
 -15   4   9        3.73      -12.45     13.85 o
 -14   4   9      176.99      214.20     19.82 o
 -13   4   9        5.11      -11.95     11.95 o
 -12   4   9      101.54      102.30     11.88 o
 -11   4   9      245.94      260.76     17.80 o
 -10   4   9       53.00       65.53      8.40 o
  -9   4   9      970.08      962.97     20.65 o
  -8   4   9      490.13      484.62     14.46 o
  -7   4   9     1084.81     1075.73     20.17 o
  -6   4   9      142.20      150.12      7.82 o
  -5   4   9     1481.18     1388.24     18.06 o
  -4   4   9        4.99        1.28      3.46 o
  -3   4   9      909.14      864.38     12.74 o
  -2   4   9       92.53       93.47      7.50 o
  -1   4   9     1716.92     1825.14     20.95 o
   0   4   9        8.46        7.60      4.21 o
   1   4   9     1319.02     1321.91     19.65 o
   2   4   9     1493.05     1500.02     23.26 o
   3   4   9      737.96      748.85     16.27 o
   4   4   9     1289.17     1287.95     24.08 o
   5   4   9       67.59       75.78      8.35 o
   6   4   9     1115.64     1072.81     23.87 o
   7   4   9        2.76       21.20     10.57 o
   8   4   9      367.91      386.50     19.59 o
   9   4   9       24.46       27.44     13.74 o
  10   4   9       76.41       48.79     17.17 o
  11   4   9       19.42       -7.15     17.42 o
  12   4   9       28.42        5.57     19.58 o
 -15   5   9      706.22      715.04     38.77 o
 -14   5   9       92.82       82.85     19.15 o
 -13   5   9      674.96      729.62     35.74 o
 -12   5   9      795.91      835.62     30.22 o
 -11   5   9     1038.87     1021.40     31.89 o
 -10   5   9     1964.60     1960.12     44.58 o
  -9   5   9      896.32      844.84     27.08 o
  -8   5   9     5716.81     5621.97     81.35 o
  -7   5   9     2221.31     2098.62     34.60 o
  -6   5   9     3052.26     3090.45     44.55 o
  -5   5   9       88.56       90.33      6.63 o
  -4   5   9     7422.63     7736.13    104.96 o
  -3   5   9        3.83       -4.63      4.63 o
  -2   5   9     6331.45     6612.71     92.01 o
  -1   5   9       60.70       53.35      5.58 o
   0   5   9     5955.46     6302.77     72.44 o
   1   5   9     2260.07     2286.41     43.93 o
   2   5   9     3007.44     3070.73     41.20 o
   3   5   9     5219.69     5249.70     68.47 o
   4   5   9      415.04      370.91     14.17 o
   5   5   9     3773.28     3729.05     59.62 o
   6   5   9        1.77        3.82      9.70 o
   7   5   9     1913.06     1978.38     45.71 o
   8   5   9       58.40       52.42     14.13 o
   9   5   9     1101.00     1169.40     41.57 o
  10   5   9       17.13        0.24     19.11 o
  11   5   9      399.60      379.27     40.29 o
  12   5   9       45.53       49.11     24.70 o
 -14   6   9      478.87      509.57     31.39 o
 -13   6   9      156.38      146.01     20.01 o
 -12   6   9      802.36      841.56     31.07 o
 -11   6   9      843.22      882.35     30.65 o
 -10   6   9     1253.23     1244.97     35.42 o
  -9   6   9     3135.39     3048.11     59.12 o
  -8   6   9      375.88      346.35     24.07 o
  -7   6   9     5597.27     5534.44     90.18 o
  -6   6   9       55.74       58.37     10.10 o
  -5   6   9     1944.26     1959.45     42.94 o
  -4   6   9      448.15      440.41     13.46 o
  -3   6   9     1790.74     1894.23     30.90 o
  -2   6   9      544.38      521.33     13.04 o
  -1   6   9     2402.72     2496.37     37.48 o
   0   6   9       99.93       92.28      6.74 o
   1   6   9     1999.33     2016.94     32.20 o
   2   6   9      180.75      200.49     13.30 o
   3   6   9     1024.01      962.83     27.50 o
   4   6   9      951.23      943.75     28.13 o
   5   6   9      273.20      256.87     17.90 o
   6   6   9     1531.86     1540.40     38.84 o
   7   6   9       60.86       75.11     12.65 o
   8   6   9     1567.49     1537.89     40.76 o
   9   6   9       19.85       19.54     18.06 o
  10   6   9      573.94      623.84     42.06 o
  11   6   9       15.36       -9.27     20.04 o
 -14   7   9        1.23       16.36     16.40 o
 -13   7   9        0.07       -8.57     13.64 o
 -12   7   9        1.02       -1.85     11.88 o
 -11   7   9       67.00       62.89     13.41 o
 -10   7   9        7.48        4.03     10.49 o
  -9   7   9      152.02      149.37     14.52 o
  -8   7   9      460.25      428.34     20.20 o
  -7   7   9       64.58       63.34     10.96 o
  -6   7   9      695.70      625.03     22.30 o
  -5   7   9       18.10       -4.16      8.34 o
  -4   7   9      245.87      232.10     14.52 o
  -3   7   9      180.41      161.62     12.05 o
  -2   7   9       22.18       17.82      7.75 o
  -1   7   9      805.04      792.43     23.87 o
   0   7   9      194.95      194.74     12.77 o
   1   7   9       24.08        8.89      9.18 o
   2   7   9       57.50       49.72      9.87 o
   3   7   9       48.93       29.33     10.18 o
   4   7   9       90.77       76.61     11.87 o
   5   7   9      289.44      267.95     17.18 o
   6   7   9        2.77       -2.98     12.04 o
   7   7   9       60.41       36.86     14.90 o
   8   7   9        0.06        3.79     10.93 o
   9   7   9       27.71       19.78     15.53 o
  10   7   9        4.34       35.34     21.72 o
  11   7   9        1.30        5.50     19.68 o
 -13   8   9       73.47       90.96     18.60 o
 -12   8   9      452.69      433.92     23.97 o
 -11   8   9      265.18      264.12     25.72 o
 -10   8   9      199.22      200.17     16.73 o
  -9   8   9      735.91      749.92     27.41 o
  -8   8   9       64.91       64.81     14.06 o
  -7   8   9      709.67      757.54     31.88 o
  -6   8   9       77.33       72.49     10.84 o
  -5   8   9      995.91      960.54     27.51 o
  -4   8   9       65.56       64.47     10.39 o
  -3   8   9      862.99      858.26     25.14 o
  -2   8   9       15.42       12.12      9.08 o
  -1   8   9     1499.87     1520.90     48.67 o
   0   8   9      374.23      375.84     21.71 o
   1   8   9     1269.52     1269.77     47.22 o
   2   8   9      969.56      972.98     28.42 o
   3   8   9      697.96      735.42     25.63 o
   4   8   9      367.49      348.66     18.83 o
   5   8   9      221.63      204.96     15.72 o
   6   8   9      572.48      580.22     25.11 o
   7   8   9       60.00       62.68     15.58 o
   8   8   9      393.20      421.19     22.65 o
   9   8   9        1.00       -8.92     14.16 o
  10   8   9      227.49      226.75     23.98 o
 -12   9   9      201.72      225.90     23.90 o
 -11   9   9      399.45      414.63     22.99 o
 -10   9   9      266.52      287.78     19.43 o
  -9   9   9      227.78      205.64     16.40 o
  -8   9   9     1154.62     1130.13     36.20 o
  -7   9   9      297.49      295.28     17.58 o
  -6   9   9     2557.76     2589.62     52.73 o
  -5   9   9        1.51       -8.05      8.75 o
  -4   9   9     3491.62     3418.29     62.67 o
  -3   9   9      500.52      467.07     36.65 o
  -2   9   9     3656.02     3603.46     73.64 o
  -1   9   9     1320.34     1264.41     32.98 o
   0   9   9     2958.18     3002.20     57.20 o
   1   9   9     2171.37     2108.75     45.07 o
   2   9   9     1064.82     1055.46     30.28 o
   3   9   9     1599.12     1601.43     39.26 o
   4   9   9      189.37      214.26     15.60 o
   5   9   9     1025.44     1030.61     32.01 o
   6   9   9       90.82       91.17     13.79 o
   7   9   9      575.34      560.73     26.19 o
   8   9   9       21.35       26.00     14.84 o
   9   9   9      310.33      336.77     29.81 o
 -10  10   9       78.36       87.42     15.34 o
  -9  10   9      222.07      220.61     18.30 o
  -8  10   9        0.60       -1.17     10.42 o
  -7  10   9      587.80      607.68     25.10 o
  -6  10   9        0.48       -2.80      9.49 o
  -5  10   9      485.56      485.89     22.20 o
  -4  10   9      181.72      166.41     13.88 o
  -3  10   9      422.39      370.26     18.90 o
  -2  10   9      232.51      229.05     16.04 o
  -1  10   9      464.01      418.17     19.43 o
   0  10   9       66.87       54.01     10.42 o
   1  10   9      422.60      423.80     19.99 o
   2  10   9      166.38      167.71     14.25 o
   3  10   9      257.15      233.05     16.37 o
   4  10   9      541.71      560.63     24.38 o
   5  10   9      309.63      338.42     20.10 o
   6  10   9      232.10      231.47     20.11 o
   7  10   9       62.30       62.15     14.06 o
  -8  11   9        5.02      -10.61     10.61 o
  -7  11   9       20.59       18.16     11.82 o
  -6  11   9       32.15       27.76     14.57 o
  -5  11   9        0.81       -5.21      9.07 o
  -4  11   9       57.84       46.34     10.56 o
  -3  11   9        0.01       -2.45      8.84 o
  -2  11   9       51.53       48.20     10.75 o
  -1  11   9        0.07       -2.68      8.70 o
   0  11   9       43.92       43.93     16.94 o
   1  11   9        9.99       -0.11      9.00 o
   2  11   9       32.62       26.10     10.60 o
   3  11   9        0.40       -5.42      9.68 o
   4  11   9       23.41       15.98     12.78 o
   5  11   9       17.15        3.02     11.87 o
  -6  12   9        0.59       18.73     29.19 o
  -5  12   9      578.36      602.38     24.52 o
  -4  12   9       37.29        6.78     17.52 o
  -3  12   9      494.40      557.29     34.23 o
  -2  12   9       27.93       21.92     23.63 o
  -1  12   9      400.10      435.52     31.82 o
   0  12   9       73.75       56.88     26.43 o
   1  12   9      424.05      376.70     26.50 o
   2  12   9      133.85      164.97     16.79 o
   3  12   9      250.79      189.85     41.84 o
 -16   0  10       46.21       39.95     22.41 o
 -15   0  10     1041.49     1096.34     55.76 o
 -14   0  10      452.93      434.58     34.48 o
 -13   0  10      723.51      798.24     43.00 o
 -12   0  10     1160.89     1218.07     53.73 o
 -11   0  10      371.19      352.85     27.79 o
 -10   0  10     4876.10     4792.09     78.14 o
  -9   0  10     1055.88      985.72     26.58 o
  -8   0  10     5567.34     5796.72    104.32 o
  -7   0  10       65.98       75.02     13.56 o
  -6   0  10     8697.79     8889.54    185.06 o
  -5   0  10       27.98       18.02     10.96 o
  -4   0  10    21152.95    22254.40    350.04 o
  -3   0  10     1596.11     1686.05     48.94 o
  -2   0  10    13943.31    13994.11    275.56 o
  -1   0  10     6050.70     6438.23    136.71 o
   0   0  10     2607.06     2381.77     46.67 o
   1   0  10     3701.53     3694.74     87.17 o
   2   0  10      984.07      929.64     64.42 o
   3   0  10     4468.84     4241.07    126.72 o
   4   0  10     1343.20     1268.80     35.34 o
   5   0  10     3013.17     3031.92     63.99 o
   6   0  10      432.14      432.04     28.08 o
   7   0  10     2873.60     2898.22     83.17 o
   8   0  10       24.30        8.35     15.47 o
   9   0  10     2857.98     3051.40    148.97 o
  10   0  10        3.04       -8.30     16.27 o
  11   0  10      741.20      858.83     67.67 o
  12   0  10       81.36       79.17     32.42 o
  13   0  10      303.26      349.09     50.37 o
 -16   1  10      307.11      352.62     34.88 o
 -15   1  10       68.96       55.86     15.53 o
 -14   1  10      257.58      202.44     19.17 o
 -13   1  10      134.11      145.34     16.28 o
 -12   1  10      155.74      157.37     20.44 o
 -11   1  10      605.41      590.20     18.59 o
 -10   1  10      863.53      904.26     19.62 o
  -9   1  10     2570.86     2518.59     37.99 o
  -8   1  10      999.44      992.38     21.85 o
  -7   1  10     3792.24     3777.61     56.83 o
  -6   1  10      136.72      121.60     10.67 o
  -5   1  10     8638.24     9030.28    116.68 o
  -4   1  10      120.24      119.31      8.55 o
  -3   1  10     7575.76     7851.76    101.79 o
  -2   1  10      920.01      990.82     24.50 o
  -1   1  10     2860.19     2856.84     42.66 o
   0   1  10     1505.64     1501.72     24.26 o
   1   1  10     1735.44     1511.33     25.08 o
   2   1  10      854.46      777.70     18.34 o
   3   1  10     1375.06     1266.52     24.32 o
   4   1  10      890.97      837.02     20.13 o
   5   1  10      219.10      191.36     11.86 o
   6   1  10     1722.44     1646.35     34.51 o
   7   1  10       65.90       85.35     12.51 o
   8   1  10     1864.29     1852.87     45.35 o
   9   1  10       24.23       33.12     14.75 o
  10   1  10      750.73      826.58     59.61 o
  11   1  10       70.93       53.19     21.24 o
  12   1  10      140.47      122.14     26.47 o
  13   1  10       48.37       43.01     34.61 o
 -16   2  10        0.83       -2.68     21.87 o
 -15   2  10      102.85       88.27     19.39 o
 -14   2  10        0.67       -5.32     12.45 o
 -13   2  10       61.55       57.42     12.55 o
 -12   2  10      164.91      127.75     13.64 o
 -11   2  10        4.31        2.32      9.76 o
 -10   2  10      132.99      120.17     10.42 o
  -9   2  10       62.32       48.41      8.19 o
  -8   2  10      231.61      201.29     10.43 o
  -7   2  10      646.66      615.03     21.03 o
  -6   2  10        0.55       -5.15      5.15 o
  -5   2  10      196.47      174.31      8.20 o
  -4   2  10       38.61       44.73      5.20 o
  -3   2  10      877.09     1065.24     24.68 o
  -2   2  10     1164.23     1291.26     24.32 o
  -1   2  10       27.69       30.86      4.24 o
   0   2  10       52.02       69.92      7.38 o
   1   2  10     1087.74     1045.73     20.27 o
   2   2  10        6.04       -5.51      5.51 o
   3   2  10      249.63      232.70      9.94 o
   4   2  10       29.28       15.54      7.76 o
   5   2  10      477.86      409.84     19.70 o
   6   2  10      570.30      541.04     19.73 o
   7   2  10        1.44       -8.73      8.73 o
   8   2  10      139.86      150.04     13.45 o
   9   2  10        9.20       -8.32     13.27 o
  10   2  10       40.20       37.36     21.37 o
  11   2  10       95.52       76.08     23.78 o
  12   2  10        1.30       -9.43     29.96 o
  13   2  10       51.29       57.73     36.42 o
 -16   3  10      509.11      581.97     47.42 o
 -15   3  10       87.99       86.00     18.81 o
 -14   3  10      571.29      610.42     37.46 o
 -13   3  10      412.22      387.40     24.70 o
 -12   3  10      802.84      870.11     29.97 o
 -11   3  10     1188.13     1155.71     26.31 o
 -10   3  10     1025.30     1071.93     24.71 o
  -9   3  10     1786.19     1762.48     30.78 o
  -8   3  10       25.96       19.58      6.51 o
  -7   3  10     2249.49     2235.07     32.26 o
  -6   3  10      446.61      420.51     12.33 o
  -5   3  10     5039.05     5096.42     59.39 o
  -4   3  10        7.23        0.06      4.22 o
  -3   3  10     5495.04     5845.51     79.71 o
  -2   3  10       55.65       32.46      5.09 o
  -1   3  10     4428.28     4346.71     56.12 o
   0   3  10     2410.62     2441.52     30.17 o
   1   3  10     5272.25     5374.70     62.16 o
   2   3  10     2560.33     2459.30     36.57 o
   3   3  10     2773.77     2569.56     38.50 o
   4   3  10     3759.95     3657.12     51.15 o
   5   3  10     1722.35     1630.50     30.10 o
   6   3  10     3662.55     3582.34     57.37 o
   7   3  10      518.02      499.30     19.83 o
   8   3  10     2129.25     2255.90     44.13 o
   9   3  10        1.62      -12.58     12.58 o
  10   3  10      945.73     1055.90     46.90 o
  11   3  10       72.09       78.70     35.77 o
  12   3  10      377.69      430.71     52.43 o
 -15   4  10      545.69      602.48     27.84 o
 -14   4  10      314.54      293.25     19.95 o
 -13   4  10      513.08      503.44     23.88 o
 -12   4  10      811.88      848.89     25.40 o
 -11   4  10     1244.57     1252.39     32.51 o
 -10   4  10     1362.75     1400.09     28.12 o
  -9   4  10     1183.73     1202.57     23.31 o
  -8   4  10     2720.40     2700.41     37.94 o
  -7   4  10       27.63       27.19      6.26 o
  -6   4  10     6025.08     5969.34     68.65 o
  -5   4  10       45.62       43.71      5.21 o
  -4   4  10     6221.30     6503.31     63.63 o
  -3   4  10      327.94      271.66     10.15 o
  -2   4  10     6169.51     6578.79     59.74 o
  -1   4  10     2197.54     2201.07     28.80 o
   0   4  10     3657.19     3761.20     54.11 o
   1   4  10     3395.67     3439.99     42.88 o
   2   4  10     2866.48     2980.01     48.49 o
   3   4  10     2577.36     2587.55     39.42 o
   4   4  10      991.55     1012.07     22.04 o
   5   4  10     2461.80     2503.96     39.44 o
   6   4  10      290.84      261.14     13.83 o
   7   4  10     1885.98     1898.96     41.27 o
   8   4  10        1.33       13.84     11.23 o
   9   4  10     1269.84     1298.67     36.73 o
  10   4  10       49.44       40.03     16.14 o
  11   4  10      394.26      454.77    101.83 o
  12   4  10       70.17        3.96     23.49 o
 -15   5  10        7.67       26.11     18.05 o
 -14   5  10       64.33       73.35     18.32 o
 -13   5  10       20.48       52.89     16.83 o
 -12   5  10       16.90        9.28      7.70 o
 -11   5  10       17.47       15.12     11.30 o
 -10   5  10      245.03      221.71     24.07 o
  -9   5  10      117.72      127.80     12.99 o
  -8   5  10      992.95      964.74     25.20 o
  -7   5  10      144.34      135.34     19.22 o
  -6   5  10      391.03      384.21     14.25 o
  -5   5  10     1518.84     1467.43     26.68 o
  -4   5  10       54.15       59.71      6.34 o
  -3   5  10     2909.08     2879.11     36.48 o
  -2   5  10     1347.70     1416.66     29.64 o
  -1   5  10      668.73      676.30     15.95 o
   0   5  10     1020.29      982.70     18.02 o
   1   5  10       84.49       76.07      6.66 o
   2   5  10      558.74      510.15     16.13 o
   3   5  10       85.27       84.24      8.46 o
   4   5  10      379.56      350.60     18.23 o
   5   5  10       16.34       17.06      8.60 o
   6   5  10       39.60       16.32     10.61 o
   7   5  10       38.15       34.61     11.11 o
   8   5  10       36.62       30.97     12.47 o
   9   5  10        0.59       -0.36     11.71 o
  10   5  10      126.55      100.66     22.18 o
  11   5  10        3.48        7.30     20.28 o
 -14   6  10       61.28       62.39     18.36 o
 -13   6  10      209.90      216.45     22.33 o
 -12   6  10      340.17      354.89     21.25 o
 -11   6  10      311.25      365.75     20.58 o
 -10   6  10      846.39      790.84     27.91 o
  -9   6  10      125.18      104.30     12.98 o
  -8   6  10      754.80      698.68     24.97 o
  -7   6  10      217.91      181.66     14.39 o
  -6   6  10     2584.66     2492.74     49.13 o
  -5   6  10       14.62       -8.11      8.11 o
  -4   6  10      451.01      458.57     16.17 o
  -3   6  10        9.46        9.94      6.47 o
  -2   6  10      276.95      306.83     13.29 o
  -1   6  10       44.23       50.66      8.04 o
   0   6  10      581.81      582.70     18.16 o
   1   6  10      379.44      389.87     15.78 o
   2   6  10      772.46      769.22     24.43 o
   3   6  10       37.34       42.16     10.12 o
   4   6  10       36.49       34.30      9.61 o
   5   6  10      381.51      363.07     19.02 o
   6   6  10      136.42      130.18     14.08 o
   7   6  10      532.03      523.01     24.24 o
   8   6  10       11.42       11.48     11.37 o
   9   6  10      204.49      176.34     35.11 o
  10   6  10        0.15        1.06     15.44 o
  11   6  10      123.64      147.93     44.76 o
 -13   7  10      304.29      316.43     53.39 o
 -12   7  10      552.48      569.46     26.93 o
 -11   7  10      906.68      966.73     32.70 o
 -10   7  10      418.24      419.82     21.34 o
  -9   7  10     1647.44     1674.32     41.15 o
  -8   7  10      311.19      301.71     17.39 o
  -7   7  10     2131.54     2128.10     45.55 o
  -6   7  10      170.30      126.71     12.42 o
  -5   7  10     3300.96     3397.04     61.58 o
  -4   7  10        9.53        3.45      8.61 o
  -3   7  10     3494.17     3521.00     62.57 o
  -2   7  10      231.90      198.51     14.27 o
  -1   7  10     3552.36     3475.68     62.39 o
   0   7  10      956.69      981.63     27.98 o
   1   7  10     3352.88     3368.68     61.63 o
   2   7  10      850.33      877.30     30.03 o
   3   7  10     1345.21     1368.31     35.47 o
   4   7  10     1644.63     1608.44     43.87 o
   5   7  10      494.40      500.42     23.08 o
   6   7  10     2009.90     1991.40     47.42 o
   7   7  10       53.56       50.27     13.27 o
   8   7  10      941.04     1016.52     34.16 o
   9   7  10       24.24       -5.71     15.18 o
  10   7  10      540.24      546.40     32.81 o
 -13   8  10       73.24       32.29     29.45 o
 -12   8  10      151.22      167.75     18.66 o
 -11   8  10      149.13      181.04     27.31 o
 -10   8  10      219.47      214.00     17.60 o
  -9   8  10       90.76      100.47     13.49 o
  -8   8  10      719.88      730.25     26.56 o
  -7   8  10      197.28      161.96     14.15 o
  -6   8  10     1027.85      977.32     29.00 o
  -5   8  10      125.42       95.25     11.64 o
  -4   8  10     1228.40     1226.17     31.95 o
  -3   8  10      243.73      243.22     15.20 o
  -2   8  10     2796.57     2831.46     54.86 o
  -1   8  10      480.39      451.14     22.12 o
   0   8  10     1816.56     1793.05     40.71 o
   1   8  10      925.56      927.76     28.33 o
   2   8  10      725.34      684.79     24.76 o
   3   8  10     1261.74     1276.30     34.84 o
   4   8  10      227.37      257.20     20.17 o
   5   8  10      982.63      965.34     31.37 o
   6   8  10       67.71       84.84     13.77 o
   7   8  10      504.17      510.74     25.14 o
   8   8  10        1.10       19.69     14.16 o
   9   8  10      281.40      293.81     25.04 o
 -11   9  10       33.65       49.33     13.97 o
 -10   9  10       27.63       21.20     11.84 o
  -9   9  10       16.22       14.20     11.03 o
  -8   9  10       17.59       31.28     11.04 o
  -7   9  10        0.11       -3.42     11.52 o
  -6   9  10        0.38        9.59      9.30 o
  -5   9  10       21.01       10.61      9.66 o
  -4   9  10        4.02       -1.13      8.63 o
  -3   9  10        5.93        0.92      9.52 o
  -2   9  10        0.03       -8.75      8.75 o
  -1   9  10       30.25       22.68     10.06 o
   0   9  10        2.38       -1.03      9.19 o
   1   9  10        0.35       11.27      9.42 o
   2   9  10        3.54        6.07      9.46 o
   3   9  10       21.13       22.99     12.64 o
   4   9  10        1.19       -5.40      9.86 o
   5   9  10        1.36       -9.31     10.15 o
   6   9  10       10.36        5.88     11.10 o
   7   9  10       34.58       59.43     13.85 o
   8   9  10        2.91       16.11     15.28 o
 -10  10  10      426.37      497.70     25.72 o
  -9  10  10      261.99      297.03     20.01 o
  -8  10  10      650.82      667.05     37.93 o
  -7  10  10       83.20       79.72     12.58 o
  -6  10  10      806.47      840.39     28.79 o
  -5  10  10        9.40       -3.80      9.73 o
  -4  10  10      994.15      980.44     29.75 o
  -3  10  10       40.39       38.68     11.88 o
  -2  10  10      854.08      884.74     31.04 o
  -1  10  10      457.44      480.99     31.45 o
   0  10  10     1087.28     1173.43     32.85 o
   1  10  10      470.77      552.16     23.38 o
   2  10  10      435.61      470.82     21.96 o
   3  10  10      331.11      342.25     20.73 o
   4  10  10      218.03      212.48     17.27 o
   5  10  10      506.14      555.59     26.25 o
   6  10  10       84.05       96.96     15.20 o
   7  10  10      481.50      526.44     28.17 o
  -8  11  10      113.47      156.95     16.52 o
  -7  11  10     1182.63     1264.00     46.12 o
  -6  11  10       23.79       26.88     11.48 o
  -5  11  10     1004.36     1021.25     31.56 o
  -4  11  10       17.05        1.38      9.87 o
  -3  11  10      704.75      749.60     28.59 o
  -2  11  10      157.48      151.72     15.03 o
  -1  11  10     1088.74     1102.89     32.04 o
   0  11  10      360.03      379.19     19.57 o
   1  11  10      863.09      921.92     30.02 o
   2  11  10      468.09      484.13     22.80 o
   3  11  10      376.63      348.18     27.61 o
   4  11  10      492.60      542.17     25.92 o
   5  11  10       99.33       97.99     19.74 o
  -5  12  10        6.60       35.39     31.00 o
  -4  12  10      204.74      191.13     16.44 o
  -3  12  10       20.03       35.44     16.89 o
  -2  12  10       73.34       84.28     19.61 o
  -1  12  10       48.95       35.63     21.12 o
   0  12  10      105.01       90.06     27.36 o
   1  12  10       10.06       -3.02     11.69 o
 -16   1  11        1.77        7.22     20.35 o
 -15   1  11      459.22      453.47     30.17 o
 -14   1  11      174.53      177.80     18.56 o
 -13   1  11      634.36      668.73     28.84 o
 -12   1  11      906.00      918.98     32.00 o
 -11   1  11     1077.82     1109.62     25.91 o
 -10   1  11      897.96      952.88     20.71 o
  -9   1  11      147.57      149.93     10.48 o
  -8   1  11     1900.31     1847.58     32.43 o
  -7   1  11        0.83       -7.22      7.22 o
  -6   1  11     2629.64     2560.82     48.70 o
  -5   1  11      351.39      365.73     10.79 o
  -4   1  11     5679.72     5732.03     77.94 o
  -3   1  11      462.20      450.58     31.16 o
  -2   1  11     2988.52     2938.66     52.04 o
  -1   1  11     1588.46     1526.20     27.04 o
   0   1  11     2454.39     2424.20     35.09 o
   1   1  11     3001.89     3024.73     42.42 o
   2   1  11     1975.80     1876.95     28.52 o
   3   1  11     3745.45     3705.70     51.41 o
   4   1  11      332.86      304.39     13.85 o
   5   1  11     1860.53     1809.94     36.42 o
   6   1  11        0.59       -8.84      8.84 o
   7   1  11     1589.48     1576.86     41.00 o
   8   1  11       53.84       57.98     13.81 o
   9   1  11     1037.91     1058.27     35.46 o
  10   1  11       13.92       14.39     13.32 o
  11   1  11      415.94      487.73     35.18 o
  12   1  11       15.88        2.59     17.20 o
 -16   2  11      609.58      625.58    123.72 o
 -15   2  11      116.61      124.10     25.50 o
 -14   2  11     1031.54     1165.23     38.96 o
 -13   2  11      934.02      927.56     29.07 o
 -12   2  11      975.83      970.40     28.97 o
 -11   2  11     2435.52     2561.14     43.12 o
 -10   2  11      497.18      513.16     18.04 o
  -9   2  11     3055.81     3043.30     46.49 o
  -8   2  11       14.21       18.71      7.11 o
  -7   2  11     2556.53     2503.31     35.30 o
  -6   2  11       71.97       72.42      7.08 o
  -5   2  11     3817.07     3903.24     51.38 o
  -4   2  11      254.31      256.22      9.67 o
  -3   2  11    10263.42    10511.80    134.10 o
  -2   2  11     1047.79      993.07     25.90 o
  -1   2  11     7596.99     7864.40     93.24 o
   0   2  11     1013.58      982.36     17.35 o
   1   2  11     3662.96     3552.59     48.18 o
   2   2  11     3439.41     3353.39     46.82 o
   3   2  11     2270.64     2155.09     34.73 o
   4   2  11     6100.39     5911.71     83.60 o
   5   2  11     1436.80     1391.81     31.23 o
   6   2  11     2259.52     2235.13     45.03 o
   7   2  11       45.78       35.72     10.53 o
   8   2  11     2811.14     2868.82     61.04 o
   9   2  11       10.60        1.64     13.30 o
  10   2  11     1196.53     1277.19     47.97 o
  11   2  11       46.66       21.78     21.04 o
  12   2  11      496.48      531.53     42.32 o
 -15   3  11      347.09      332.77     25.80 o
 -14   3  11      131.20      131.80     19.53 o
 -13   3  11      124.34      115.37     18.04 o
 -12   3  11      561.68      555.17     24.55 o
 -11   3  11       33.58       37.84      9.56 o
 -10   3  11     1086.65     1094.28     33.27 o
  -9   3  11       25.13       13.11      7.66 o
  -8   3  11     1077.15     1027.60     21.10 o
  -7   3  11      236.60      211.66      9.72 o
  -6   3  11       16.94        1.91      6.23 o
  -5   3  11       21.51       26.06      7.12 o
  -4   3  11     1819.18     1836.94     39.33 o
  -3   3  11       82.90       72.58      7.38 o
  -2   3  11     4162.98     4332.03     50.90 o
  -1   3  11      223.01      208.12      8.76 o
   0   3  11     1074.33     1070.17     19.55 o
   1   3  11      579.78      545.16     15.38 o
   2   3  11      282.48      235.24     10.81 o
   3   3  11     1454.79     1415.76     31.71 o
   4   3  11       52.66       40.74      8.37 o
   5   3  11      787.33      722.30     20.63 o
   6   3  11      227.18      199.19     12.90 o
   7   3  11       27.72       16.15     10.24 o
   8   3  11        7.09       14.59     11.57 o
   9   3  11      117.79      121.00     17.42 o
  10   3  11       11.96       14.58     17.07 o
  11   3  11      158.88      174.60     27.53 o
  12   3  11        0.60       38.06     21.93 o
 -15   4  11       11.81       20.50     14.70 o
 -14   4  11       59.33       59.78     15.66 o
 -13   4  11       44.21       31.01     13.12 o
 -12   4  11       92.13       97.87     12.25 o
 -11   4  11      287.02      303.11     24.03 o
 -10   4  11      138.38      141.42     10.88 o
  -9   4  11       25.56       14.92      7.13 o
  -8   4  11        7.92        7.50      6.35 o
  -7   4  11      921.95      907.16     18.97 o
  -6   4  11      112.51      115.89     10.37 o
  -5   4  11     1081.98     1067.57     17.89 o
  -4   4  11       15.91        3.93      5.77 o
  -3   4  11     1251.90     1333.94     22.14 o
  -2   4  11        0.63       -3.91      3.91 o
  -1   4  11      475.26      537.13     12.84 o
   0   4  11      117.99       97.17      7.14 o
   1   4  11      802.80      797.86     17.15 o
   2   4  11       15.61        9.68      6.57 o
   3   4  11      918.85      901.74     20.50 o
   4   4  11      123.92      118.46      9.83 o
   5   4  11      113.30      122.21     10.46 o
   6   4  11     1110.71     1102.85     29.03 o
   7   4  11        4.62       -1.84     10.41 o
   8   4  11      701.16      675.84     26.87 o
   9   4  11        2.50       -8.03     11.18 o
  10   4  11      167.03      153.09     17.19 o
  11   4  11       24.11       11.39     18.15 o
 -15   5  11      187.27      234.00     30.14 o
 -14   5  11      245.23      288.37     25.47 o
 -13   5  11      534.50      539.26     19.72 o
 -12   5  11      422.87      445.10     16.65 o
 -11   5  11      386.41      381.60     15.04 o
 -10   5  11     1692.44     1667.80     32.16 o
  -9   5  11      623.69      610.87     23.57 o
  -8   5  11     3154.10     3011.41     57.24 o
  -7   5  11      556.61      552.48     19.41 o
  -6   5  11     7890.87     7912.61     97.67 o
  -5   5  11      199.96      201.48     10.79 o
  -4   5  11     8518.90     8736.73    105.48 o
  -3   5  11     1264.81     1269.47     29.67 o
  -2   5  11     6611.33     6670.64     83.60 o
  -1   5  11     2312.74     2329.20     36.65 o
   0   5  11     2032.81     2067.63     33.95 o
   1   5  11     1475.20     1430.80     27.03 o
   2   5  11      814.98      826.91     20.50 o
   3   5  11     1015.64     1014.27     26.03 o
   4   5  11      811.52      755.73     23.27 o
   5   5  11      790.68      785.18     20.85 o
   6   5  11       78.59       67.03     12.78 o
   7   5  11     1403.38     1448.24     39.82 o
   8   5  11       11.15        0.86     11.19 o
   9   5  11      921.39     1025.99     35.83 o
  10   5  11       16.03        7.08     15.98 o
  11   5  11      449.26      471.20     32.00 o
 -14   6  11      255.68      269.98     25.29 o
 -13   6  11      280.98      313.02     38.77 o
 -12   6  11      273.23      275.84     19.89 o
 -11   6  11      589.53      607.36     29.47 o
 -10   6  11      323.90      294.71     18.28 o
  -9   6  11     1434.81     1410.35     36.92 o
  -8   6  11      130.08      132.17     13.13 o
  -7   6  11     4703.57     4753.05     81.04 o
  -6   6  11      465.51      453.16     34.50 o
  -5   6  11     5134.07     5059.36     83.60 o
  -4   6  11        2.94       -8.27      8.27 o
  -3   6  11     3762.88     3738.57     76.34 o
  -2   6  11     1047.74     1081.55     29.55 o
  -1   6  11     3041.73     3084.86     57.18 o
   0   6  11     1681.68     1602.27     36.93 o
   1   6  11     2008.08     1972.34     42.49 o
   2   6  11     1701.13     1657.39     38.80 o
   3   6  11      958.74      925.02     28.93 o
   4   6  11     1079.94     1074.29     31.64 o
   5   6  11      145.36      138.80     14.23 o
   6   6  11      919.27      908.39     30.76 o
   7   6  11        1.89       -7.98     10.90 o
   8   6  11      977.76     1059.80     42.51 o
   9   6  11       52.01       38.83     16.73 o
  10   6  11      537.37      590.45     34.72 o
 -13   7  11        6.51       41.76     16.81 o
 -12   7  11        1.64        7.40     13.59 o
 -11   7  11       67.50       63.95     14.30 o
 -10   7  11       53.72       40.66     12.25 o
  -9   7  11       32.31       34.87     11.22 o
  -8   7  11        0.26       -9.00      9.02 o
  -7   7  11       44.94       35.63     10.34 o
  -6   7  11       33.78       30.68     10.44 o
  -5   7  11      295.88      250.80     15.53 o
  -4   7  11       28.05        9.25      8.91 o
  -3   7  11      111.55       79.14     12.13 o
  -2   7  11       84.75       66.99     10.62 o
  -1   7  11       62.82       54.21     10.37 o
   0   7  11      147.45      136.23     12.87 o
   1   7  11      357.70      312.10     16.98 o
   2   7  11      202.64      190.92     14.83 o
   3   7  11       52.58       58.89     11.80 o
   4   7  11       79.99       51.14     11.64 o
   5   7  11       27.39        4.15     10.77 o
   6   7  11       21.35       31.50     12.36 o
   7   7  11        8.78       -1.36     17.23 o
   8   7  11        5.80        3.36     16.01 o
   9   7  11       16.03       -6.59     14.89 o
  10   7  11       18.15       27.94     16.98 o
 -12   8  11      196.02      211.70     22.59 o
 -11   8  11      369.28      356.49     21.58 o
 -10   8  11      226.05      223.07     17.70 o
  -9   8  11      300.28      282.98     18.26 o
  -8   8  11       71.96       57.08     13.07 o
  -7   8  11      940.56      911.39     29.13 o
  -6   8  11        0.98        0.14      8.89 o
  -5   8  11      960.56     1008.04     29.68 o
  -4   8  11      125.44       91.78     12.53 o
  -3   8  11      692.50      708.41     28.33 o
  -2   8  11       46.44       31.12     10.29 o
  -1   8  11      670.90      676.98     38.06 o
   0   8  11      369.44      359.89     20.49 o
   1   8  11     1045.48     1040.62     30.96 o
   2   8  11      696.86      695.60     25.93 o
   3   8  11      723.83      717.61     26.54 o
   4   8  11      930.51      939.36     38.33 o
   5   8  11      192.28      212.02     17.12 o
   6   8  11      782.64      811.99     30.66 o
   7   8  11        0.92       -5.20     15.75 o
   8   8  11      372.16      418.47     27.66 o
   9   8  11        1.47       -0.35     15.06 o
 -11   9  11      312.57      362.32     22.52 o
 -10   9  11      480.15      517.04     25.37 o
  -9   9  11      155.17      171.25     16.35 o
  -8   9  11      670.51      661.57     26.61 o
  -7   9  11       47.16       47.76     11.78 o
  -6   9  11     1554.66     1529.93     38.97 o
  -5   9  11        0.07       -8.98      8.98 o
  -4   9  11     1570.50     1590.62     39.25 o
  -3   9  11      301.90      261.47     18.52 o
  -2   9  11     1386.34     1399.02     41.10 o
  -1   9  11      998.17     1033.70     48.69 o
   0   9  11      996.16      903.45     29.08 o
   1   9  11     1481.34     1468.63     38.04 o
   2   9  11      532.95      511.45     23.33 o
   3   9  11     1291.06     1252.95     36.09 o
   4   9  11      251.95      251.12     18.26 o
   5   9  11     1040.44     1118.27     47.48 o
   6   9  11       47.39       69.19     14.32 o
   7   9  11      672.39      771.84     31.72 o
  -9  10  11      196.46      207.98     18.51 o
  -8  10  11       61.87       73.69     13.89 o
  -7  10  11      275.04      251.93     18.13 o
  -6  10  11        2.28       -5.95     10.24 o
  -5  10  11      478.03      494.97     22.74 o
  -4  10  11       13.71       -3.85     10.27 o
  -3  10  11      512.40      492.21     24.86 o
  -2  10  11      291.75      278.39     19.08 o
  -1  10  11      662.08      672.72     25.96 o
   0  10  11      326.55      292.74     17.99 o
   1  10  11      202.59      185.92     15.76 o
   2  10  11      453.77      450.52     22.30 o
   3  10  11       69.23       69.71     13.35 o
   4  10  11      550.90      558.90     27.57 o
   5  10  11       34.60       48.76     14.02 o
   6  10  11      505.63      511.30     26.10 o
  -7  11  11        0.89       -8.37     18.42 o
  -6  11  11       38.04       25.46     14.15 o
  -5  11  11        2.97       -8.36     10.12 o
  -4  11  11       18.08        6.30     10.81 o
  -3  11  11        3.54       -4.74     10.03 o
  -2  11  11       14.37        6.67     10.76 o
  -1  11  11        6.91        5.27     10.58 o
   0  11  11        6.09        5.71     11.37 o
   1  11  11       10.59       -2.28     10.46 o
   2  11  11       20.25       16.73     11.52 o
   3  11  11       22.19       13.50     13.64 o
   4  11  11       46.82       45.62     17.28 o
  -2  12  11       76.64       81.71     21.33 o
  -1  12  11      420.56      414.05     56.57 o
 -16   0  12      108.37       82.01     34.61 o
 -15   0  12      696.89      737.02     47.40 o
 -14   0  12      208.86      233.30     34.16 o
 -13   0  12      563.84      560.65     47.98 o
 -12   0  12      658.62      755.09     42.10 o
 -11   0  12      960.97     1038.10     46.80 o
 -10   0  12     2071.45     2121.81     52.06 o
  -9   0  12      537.84      609.80     22.54 o
  -8   0  12     4689.35     4432.02    108.66 o
  -7   0  12      198.88      161.42     25.83 o
  -6   0  12     5899.18     5896.12    133.18 o
  -5   0  12      110.67       93.91     26.60 o
  -4   0  12     8107.30     7873.69    206.76 o
  -3   0  12      556.82      432.70     29.04 o
  -2   0  12    12184.04    12535.05    253.00 o
  -1   0  12     2442.01     2438.34     66.34 o
   0   0  12     9244.06     9205.36    153.29 o
   1   0  12     5698.33     5768.76    103.00 o
   2   0  12     2842.08     2685.08     57.64 o
   3   0  12     5657.32     5635.23    102.97 o
   4   0  12        2.39      -10.99     10.99 o
   5   0  12     2931.56     2879.97     81.32 o
   6   0  12       19.56       -7.58     13.45 o
   7   0  12     1581.95     1765.91     63.37 o
   8   0  12       30.83        9.44     20.92 o
   9   0  12     1063.09     1186.88     54.73 o
  10   0  12       91.01       84.91     22.46 o
  11   0  12      529.82      543.21     40.08 o
  12   0  12       56.39       16.92     32.80 o
 -16   1  12      180.10      155.88     28.72 o
 -15   1  12       59.02       71.13     19.18 o
 -14   1  12      307.99      307.64     22.24 o
 -13   1  12      312.57      305.26     28.15 o
 -12   1  12      487.77      464.54     23.73 o
 -11   1  12      528.86      569.41     19.70 o
 -10   1  12      158.10      166.12     10.24 o
  -9   1  12     2607.73     2625.98     42.37 o
  -8   1  12        4.42       -5.95      6.93 o
  -7   1  12     3975.05     3871.02     68.33 o
  -6   1  12       23.57        7.41      5.56 o
  -5   1  12     3837.72     3840.33     70.36 o
  -4   1  12      583.37      582.06     20.82 o
  -3   1  12     4200.72     4258.59     70.93 o
  -2   1  12      265.80      217.92     12.97 o
  -1   1  12     1322.18     1298.69     30.84 o
   0   1  12     1287.81     1327.89     20.67 o
   1   1  12     3086.87     2966.24     42.53 o
   2   1  12     1140.49     1089.03     20.99 o
   3   1  12      790.06      763.65     22.19 o
   4   1  12      984.48      903.59     24.67 o
   5   1  12       26.96        9.10      8.76 o
   6   1  12      740.99      704.95     27.50 o
   7   1  12       34.84       18.67     12.36 o
   8   1  12      696.50      735.90     43.41 o
   9   1  12       28.38       31.44     13.65 o
  10   1  12      502.68      514.51     27.37 o
  11   1  12       60.53       78.35     20.22 o
  12   1  12      202.78      207.53     32.05 o
 -15   2  12       19.96       16.29     19.73 o
 -14   2  12        0.40       -9.99     15.23 o
 -13   2  12       76.47       67.87     15.27 o
 -12   2  12       18.52       23.50     11.17 o
 -11   2  12      206.47      203.75     13.41 o
 -10   2  12      185.21      169.74     12.21 o
  -9   2  12      506.56      482.79     18.15 o
  -8   2  12      145.57      148.79     12.38 o
  -7   2  12       70.76       83.94      7.74 o
  -6   2  12        4.97       -2.28      5.36 o
  -5   2  12      665.28      665.91     16.38 o
  -4   2  12        0.45       -4.69      4.92 o
  -3   2  12      316.29      298.99     14.39 o
  -2   2  12       20.17       14.78      7.23 o
  -1   2  12      543.07      524.99     14.05 o
   0   2  12        5.90        7.03      4.85 o
   1   2  12       63.68       50.22      7.13 o
   2   2  12       75.04       63.72      7.91 o
   3   2  12       32.13        5.42      7.70 o
   4   2  12       23.91       19.38      8.16 o
   5   2  12      272.55      263.08     15.01 o
   6   2  12        1.54       -1.22      9.20 o
   7   2  12      302.89      241.12     18.58 o
   8   2  12       14.17       11.36     13.29 o
   9   2  12       21.00        9.29     22.13 o
  10   2  12        0.03       17.71     15.99 o
  11   2  12       10.28      -14.24     20.21 o
  12   2  12        3.35       26.09     34.09 o
 -15   3  12       76.95       53.31     18.10 o
 -14   3  12      615.51      678.70     34.28 o
 -13   3  12      601.77      670.59     60.26 o
 -12   3  12      881.39      875.82     27.54 o
 -11   3  12     1805.76     1895.52     35.72 o
 -10   3  12     1090.05     1162.19     24.64 o
  -9   3  12     3742.30     3819.52     51.09 o
  -8   3  12      465.66      472.58     15.09 o
  -7   3  12     3350.74     3331.96     44.42 o
  -6   3  12     1240.06     1219.23     25.63 o
  -5   3  12     4389.91     4453.95     54.37 o
  -4   3  12     1876.84     1859.65     38.87 o
  -3   3  12     1137.35     1196.33     22.74 o
  -2   3  12     1634.61     1601.01     30.41 o
  -1   3  12     1081.18     1134.37     19.23 o
   0   3  12     1122.94     1125.42     30.81 o
   1   3  12     1474.51     1507.17     26.92 o
   2   3  12     2155.87     2155.55     34.88 o
   3   3  12     1444.97     1431.64     34.00 o
   4   3  12     1142.53     1196.40     26.18 o
   5   3  12        8.89       13.71      8.66 o
   6   3  12     2457.12     2525.86     43.08 o
   7   3  12      169.92      152.02     14.38 o
   8   3  12     1393.26     1478.51     36.78 o
   9   3  12       11.48        1.09     13.85 o
  10   3  12      606.20      631.56     51.53 o
  11   3  12       59.31       42.26     22.92 o
 -15   4  12      405.35      439.96     26.81 o
 -14   4  12      233.43      207.39     20.25 o
 -13   4  12      346.00      370.49     20.70 o
 -12   4  12      828.09      873.12     26.18 o
 -11   4  12      473.61      497.36     24.62 o
 -10   4  12     1499.64     1533.22     32.77 o
  -9   4  12      393.39      395.71     15.07 o
  -8   4  12     1955.50     1995.80     31.44 o
  -7   4  12       86.43       80.35      7.88 o
  -6   4  12     3354.56     3387.30     44.43 o
  -5   4  12        0.13       -4.10      5.26 o
  -4   4  12     5365.36     5295.38     57.57 o
  -3   4  12       66.81       44.03      7.29 o
  -2   4  12     4492.28     4514.96     58.22 o
  -1   4  12     1208.58     1218.36     21.12 o
   0   4  12     5081.85     5124.31     67.30 o
   1   4  12     3470.39     3456.39     48.23 o
   2   4  12     2440.92     2411.75     37.61 o
   3   4  12     4697.35     4733.57     63.50 o
   4   4  12      175.86      158.84     10.93 o
   5   4  12     2065.18     2159.70     40.95 o
   6   4  12        1.23       -8.70      8.70 o
   7   4  12     1099.97     1145.86     33.42 o
   8   4  12       19.10       -3.13     14.88 o
   9   4  12      563.13      553.30     35.11 o
  10   4  12        2.73      -11.73     12.81 o
  11   4  12      251.04      279.00     21.23 o
 -14   5  12      101.35       62.75     22.52 o
 -13   5  12        1.24        2.37      9.38 o
 -12   5  12       85.52       90.65     18.81 o
 -11   5  12       75.24       84.34      9.66 o
 -10   5  12       10.97       18.23      7.90 o
  -9   5  12      459.00      451.57     15.91 o
  -8   5  12        4.73        0.38      6.63 o
  -7   5  12      153.65      138.28     11.69 o
  -6   5  12      267.38      266.54     14.10 o
  -5   5  12        7.57        0.60      7.22 o
  -4   5  12       41.13       39.61      7.76 o
  -3   5  12     1053.81     1041.68     31.02 o
  -2   5  12       25.35       24.88      7.39 o
  -1   5  12     1187.78     1175.27     24.48 o
   0   5  12      146.19      168.25     10.52 o
   1   5  12      952.33      970.27     25.22 o
   2   5  12      855.36      828.38     23.82 o
   3   5  12       93.92       88.77     12.13 o
   4   5  12     1506.31     1432.52     31.94 o
   5   5  12       21.50       28.14      9.10 o
   6   5  12      488.16      443.63     17.79 o
   7   5  12        2.91       -3.60     13.31 o
   8   5  12       94.78       92.09     15.30 o
   9   5  12       52.51       67.86     15.46 o
  10   5  12       16.32       16.43     19.38 o
 -14   6  12       64.94       50.76     21.41 o
 -13   6  12       20.39        3.23     17.65 o
 -12   6  12      358.56      410.52     22.50 o
 -11   6  12       64.03       82.67     13.69 o
 -10   6  12      286.96      294.75     18.41 o
  -9   6  12      177.76      152.35     14.60 o
  -8   6  12      443.83      416.02     20.51 o
  -7   6  12        9.44        4.36      9.49 o
  -6   6  12     1918.74     1912.96     42.51 o
  -5   6  12      328.28      301.26     16.43 o
  -4   6  12     3346.49     3302.08     60.46 o
  -3   6  12        1.58       -9.65      9.65 o
  -2   6  12      609.35      633.54     24.07 o
  -1   6  12      683.62      652.60     23.62 o
   0   6  12      438.36      451.98     21.21 o
   1   6  12     1357.18     1341.26     46.25 o
   2   6  12      536.50      527.74     22.73 o
   3   6  12      102.38       97.14     13.06 o
   4   6  12       71.08       55.79     12.17 o
   5   6  12       30.98       42.67     13.22 o
   6   6  12        3.76       -0.32     10.99 o
   7   6  12      249.24      268.69     21.87 o
   8   6  12       50.47       46.12     14.34 o
   9   6  12      138.70      171.16     22.45 o
  10   6  12        6.94        6.30     25.73 o
 -13   7  12      309.22      267.30     29.57 o
 -12   7  12      216.54      223.48     21.75 o
 -11   7  12     1085.14     1088.36     54.75 o
 -10   7  12      122.57      116.67     14.46 o
  -9   7  12     1819.17     1881.57     45.34 o
  -8   7  12       16.56        5.07     10.03 o
  -7   7  12     1910.57     1892.05     43.84 o
  -6   7  12      182.74      177.47     14.49 o
  -5   7  12     2682.23     2667.74     98.11 o
  -4   7  12       41.46       44.76     11.04 o
  -3   7  12     2085.74     2214.47     54.35 o
  -2   7  12      141.55      129.68     13.91 o
  -1   7  12     2379.64     2372.52     49.66 o
   0   7  12      826.90      854.16     27.87 o
   1   7  12     1484.05     1485.45     37.54 o
   2   7  12     1926.68     1900.70     44.18 o
   3   7  12     1114.49     1056.46     31.89 o
   4   7  12     1206.43     1197.30     35.54 o
   5   7  12      160.70      183.65     16.77 o
   6   7  12     1386.72     1486.37     41.61 o
   7   7  12       18.41       15.99     12.32 o
   8   7  12      773.24      839.45     33.43 o
   9   7  12        5.90       16.43     23.96 o
 -12   8  12      111.66      137.46     19.58 o
 -11   8  12      109.97       87.33     17.89 o
 -10   8  12      394.80      406.43     25.60 o
  -9   8  12       62.97       76.35     13.31 o
  -8   8  12      824.97      832.57     29.19 o
  -7   8  12        7.57        6.02      9.92 o
  -6   8  12      816.43      854.51     28.37 o
  -5   8  12       47.71       31.47     10.76 o
  -4   8  12      673.68      703.88     28.95 o
  -3   8  12       95.39      108.75     16.25 o
  -2   8  12      511.15      495.76     24.51 o
  -1   8  12      168.33      164.47     14.47 o
   0   8  12      636.97      605.68     24.06 o
   1   8  12      239.29      211.41     16.17 o
   2   8  12      225.64      212.40     16.36 o
   3   8  12      838.03      834.97     29.34 o
   4   8  12      206.38      216.27     21.49 o
   5   8  12      657.22      698.69     29.25 o
   6   8  12       52.93       50.77     13.62 o
   7   8  12      409.90      425.54     24.09 o
   8   8  12        1.67       -6.30     15.08 o
 -11   9  12        0.17       -5.52     13.84 o
 -10   9  12        3.48        1.12     13.85 o
  -9   9  12        3.33       -4.50     12.39 o
  -8   9  12        4.95       -4.93     10.32 o
  -7   9  12       12.58       -2.32     10.36 o
  -6   9  12        0.16       -3.83      9.67 o
  -5   9  12       16.64       23.23     11.00 o
  -4   9  12        2.46        4.13     10.45 o
  -3   9  12        7.83        3.76     10.42 o
  -2   9  12        0.19        4.12     10.47 o
  -1   9  12        4.74       -7.35      9.52 o
   0   9  12       32.62       27.14     11.15 o
   1   9  12        0.09       -5.95      9.90 o
   2   9  12        6.72       -8.61      9.95 o
   3   9  12        0.20      -10.54     10.54 o
   4   9  12       19.44       10.81     14.88 o
   5   9  12       10.86       20.53     12.74 o
   6   9  12        0.40       10.10     12.93 o
   7   9  12       22.97       21.74     13.77 o
  -9  10  12       97.59       89.58     17.08 o
  -8  10  12      428.82      418.50     25.51 o
  -7  10  12      201.23      210.73     19.82 o
  -6  10  12      905.87     1012.72     53.59 o
  -5  10  12        1.49       -0.29     10.79 o
  -4  10  12      984.15     1004.61     36.00 o
  -3  10  12       53.46       54.72     25.50 o
  -2  10  12      562.44      576.62     27.70 o
  -1  10  12      222.36      192.50     16.37 o
   0  10  12      291.68      278.50     18.49 o
   1  10  12      490.26      480.73     23.48 o
   2  10  12      237.52      250.54     18.57 o
   3  10  12      305.46      324.68     24.36 o
   4  10  12      110.24      124.48     20.47 o
   5  10  12      365.90      414.26     24.28 o
  -6  11  12       48.56       43.71     15.66 o
  -5  11  12      867.10      972.49     48.31 o
  -4  11  12        8.71       -0.28     12.05 o
  -3  11  12      987.85     1079.57     37.56 o
  -2  11  12       71.81       95.67     15.26 o
  -1  11  12      657.96      723.22     31.22 o
   0  11  12      445.09      497.33     24.32 o
   1  11  12      454.58      446.86     23.84 o
   2  11  12      603.30      620.71     27.63 o
 -15   1  13       72.61       35.11     18.39 o
 -14   1  13      245.62      276.40     25.36 o
 -13   1  13      141.06      142.32     19.48 o
 -12   1  13      387.86      399.31     22.29 o
 -11   1  13      617.46      564.63     21.99 o
 -10   1  13      799.89      840.61     23.11 o
  -9   1  13      903.09      861.69     22.75 o
  -8   1  13     1028.98     1025.71     30.20 o
  -7   1  13      215.92      200.12     12.31 o
  -6   1  13     3861.81     3702.56     56.11 o
  -5   1  13      313.97      289.21     15.81 o
  -4   1  13     3667.78     3655.68     64.51 o
  -3   1  13      490.79      484.57     20.57 o
  -2   1  13     2730.05     2628.47     50.53 o
  -1   1  13     1678.86     1614.47     36.43 o
   0   1  13     1458.05     1423.26     29.22 o
   1   1  13     2217.37     2146.35     34.42 o
   2   1  13     1567.73     1554.47     28.82 o
   3   1  13     1307.43     1289.95     26.79 o
   4   1  13      164.43      165.94     14.39 o
   5   1  13     1644.04     1649.32     41.64 o
   6   1  13        9.20        8.19     11.38 o
   7   1  13     1331.82     1391.39     40.39 o
   8   1  13       53.28       30.15     13.90 o
   9   1  13      699.67      742.45     31.77 o
  10   1  13       77.97       73.00     19.50 o
  11   1  13      213.02      202.22     25.10 o
 -15   2  13      136.82      149.30     27.12 o
 -14   2  13      433.69      476.38     37.63 o
 -13   2  13      384.43      386.27     22.49 o
 -12   2  13     1000.46     1023.81     30.37 o
 -11   2  13     2198.60     2263.90     58.95 o
 -10   2  13     1733.47     1702.60     33.89 o
  -9   2  13     4623.56     4745.79     60.79 o
  -8   2  13       30.41       16.38      8.90 o
  -7   2  13     8210.31     7963.56     95.12 o
  -6   2  13      314.43      291.34     12.53 o
  -5   2  13     4056.72     3969.27     69.29 o
  -4   2  13     1514.48     1399.58     27.49 o
  -3   2  13     1197.42     1163.33     33.48 o
  -2   2  13     3923.18     3845.72     66.84 o
  -1   2  13     1854.16     1897.39     30.61 o
   0   2  13     1832.64     1769.98     34.79 o
   1   2  13     1903.99     1932.73     32.23 o
   2   2  13     1249.97     1294.49     25.63 o
   3   2  13      414.43      432.12     15.54 o
   4   2  13     2195.31     2158.07     37.59 o
   5   2  13      183.46      164.72     13.44 o
   6   2  13     2267.79     2310.23     45.50 o
   7   2  13       41.99       23.39     13.06 o
   8   2  13     1281.66     1403.21     48.44 o
   9   2  13       88.46       67.71     18.30 o
  10   2  13      464.56      529.90     40.27 o
  11   2  13       52.14       37.74     23.84 o
 -15   3  13       74.14       87.44     19.56 o
 -14   3  13       99.67      122.68     20.27 o
 -13   3  13      227.55      253.40     22.08 o
 -12   3  13       29.59       40.61     14.75 o
 -11   3  13      218.09      226.09     13.59 o
 -10   3  13      840.95      852.28     21.49 o
  -9   3  13       23.50       21.60      7.97 o
  -8   3  13     2200.51     2164.65     33.92 o
  -7   3  13       52.11       54.45      7.70 o
  -6   3  13     1123.04     1056.13     20.76 o
  -5   3  13      150.76      126.02      9.08 o
  -4   3  13      228.03      218.44     14.06 o
  -3   3  13      712.38      700.29     21.63 o
  -2   3  13      692.53      687.26     19.91 o
  -1   3  13      241.82      255.40     11.85 o
   0   3  13     1561.57     1489.00     26.87 o
   1   3  13      226.17      226.75     14.80 o
   2   3  13      733.83      709.98     19.12 o
   3   3  13     1018.42      999.60     23.28 o
   4   3  13       13.71       -1.07      7.86 o
   5   3  13     1527.02     1464.39     30.76 o
   6   3  13       25.43       18.09     11.73 o
   7   3  13      709.17      670.03     25.51 o
   8   3  13        0.94      -14.20     14.20 o
   9   3  13       52.19       50.12     18.98 o
  10   3  13       46.35       34.67     20.00 o
  11   3  13        7.07      -14.98     28.43 o
 -15   4  13        0.11      -14.04     14.04 o
 -14   4  13        3.26        6.40     14.69 o
 -13   4  13      122.43      145.41     28.58 o
 -12   4  13       54.69       75.38     18.34 o
 -11   4  13      128.77      126.01     14.12 o
 -10   4  13        5.42        7.92      8.72 o
  -9   4  13      267.13      258.09     14.93 o
  -8   4  13       44.60       19.25      7.82 o
  -7   4  13      108.13       94.48      8.71 o
  -6   4  13       21.35       -8.35      8.35 o
  -5   4  13      708.70      689.89     15.22 o
  -4   4  13      151.44      143.09      8.87 o
  -3   4  13     1071.47     1059.62     22.94 o
  -2   4  13       44.99       40.08      9.37 o
  -1   4  13     1165.28     1195.43     23.87 o
   0   4  13     1452.31     1444.59     27.73 o
   1   4  13      308.83      306.53     12.90 o
   2   4  13      497.82      476.86     27.16 o
   3   4  13        0.54       -0.29      8.28 o
   4   4  13       62.47       37.58      9.88 o
   5   4  13       19.53       25.72      9.71 o
   6   4  13        3.44       -4.28     10.70 o
   7   4  13        7.11      -10.96     10.96 o
   8   4  13       66.81       65.55     14.27 o
   9   4  13       12.23       19.74     13.54 o
  10   4  13      102.89       97.42     16.87 o
 -14   5  13      174.52      198.59     27.98 o
 -13   5  13      118.47      113.02     19.82 o
 -12   5  13      447.68      465.37     19.74 o
 -11   5  13      235.70      228.69     14.15 o
 -10   5  13      724.40      731.61     23.16 o
  -9   5  13       58.60       52.44      7.30 o
  -8   5  13     1815.43     1878.53     29.80 o
  -7   5  13        2.22       -4.11      6.66 o
  -6   5  13     3346.01     3298.31     54.24 o
  -5   5  13        7.96       -4.15      8.04 o
  -4   5  13     3910.99     3858.38     69.32 o
  -3   5  13       69.79       55.73     27.36 o
  -2   5  13     5931.45     5941.07    102.93 o
  -1   5  13     1151.79     1090.25     21.69 o
   0   5  13     4424.30     4383.98     58.76 o
   1   5  13     2872.94     2873.01     50.10 o
   2   5  13     1666.46     1647.99     34.35 o
   3   5  13     2458.69     2409.77     46.73 o
   4   5  13      407.53      411.91     17.81 o
   5   5  13     1749.29     1827.82     39.72 o
   6   5  13       72.71       73.91     11.70 o
   7   5  13      899.25      985.40     27.38 o
   8   5  13       17.75       -6.26     12.51 o
   9   5  13      556.28      596.21     34.58 o
  10   5  13       37.53       82.44     31.79 o
 -13   6  13      367.81      396.39     34.02 o
 -12   6  13      289.60      301.78     24.49 o
 -11   6  13      520.83      594.77     30.49 o
 -10   6  13       52.87       53.11     14.46 o
  -9   6  13     1333.30     1296.52     42.84 o
  -8   6  13        2.96        2.27     11.13 o
  -7   6  13     1706.37     1713.61     40.47 o
  -6   6  13      459.45      416.18     20.04 o
  -5   6  13     4107.91     4074.02     72.55 o
  -4   6  13      160.37      132.48     34.45 o
  -3   6  13     1938.59     1875.94     66.71 o
  -2   6  13      498.38      526.58     26.10 o
  -1   6  13     1280.14     1304.54     38.53 o
   0   6  13      564.31      560.25     34.56 o
   1   6  13     1029.44     1029.96     30.84 o
   2   6  13     1257.71     1276.11     35.25 o
   3   6  13      651.69      640.89     29.51 o
   4   6  13     1601.77     1539.05     40.53 o
   5   6  13      283.56      297.33     25.55 o
   6   6  13      795.47      822.46     31.40 o
   7   6  13        1.60        6.91     12.48 o
   8   6  13      593.47      622.48     29.15 o
   9   6  13       55.12       75.61     21.32 o
 -12   7  13       15.82       18.16     14.88 o
 -11   7  13       27.91       35.10     15.17 o
 -10   7  13        9.73       10.61     12.82 o
  -9   7  13       15.95        8.16     12.21 o
  -8   7  13       73.31       72.55     14.74 o
  -7   7  13        0.12       11.94     11.56 o
  -6   7  13       16.08       -6.26      9.41 o
  -5   7  13      105.07       94.30     12.45 o
  -4   7  13      455.73      446.78     23.95 o
  -3   7  13        8.64        8.64     10.55 o
  -2   7  13       13.89       -4.13     19.12 o
  -1   7  13       22.41       -2.29      9.56 o
   0   7  13        4.63       -8.11      9.51 o
   1   7  13       43.79       16.26     10.97 o
   2   7  13       24.35       20.87     11.74 o
   3   7  13      114.12       90.02     13.82 o
   4   7  13        9.79       -5.26     10.40 o
   5   7  13        1.71        6.63     11.75 o
   6   7  13       21.92       43.66     13.61 o
   7   7  13        3.30       16.67     13.27 o
   8   7  13        6.83        8.36     13.11 o
 -11   8  13      313.15      317.84     24.76 o
 -10   8  13       86.17       54.63     15.73 o
  -9   8  13      352.64      340.38     28.82 o
  -8   8  13       31.64       41.33     14.13 o
  -7   8  13      634.13      587.87     29.16 o
  -6   8  13        2.83        1.67     11.24 o
  -5   8  13      804.92      716.72     31.14 o
  -4   8  13       66.27       58.53     13.99 o
  -3   8  13      753.47      737.07     30.57 o
  -2   8  13      298.40      278.83     20.05 o
  -1   8  13      417.02      422.68     21.26 o
   0   8  13      673.56      679.05     26.27 o
   1   8  13      142.02      118.07     14.34 o
   2   8  13      360.53      352.92     23.58 o
   3   8  13       59.00       42.19     12.64 o
   4   8  13      417.62      460.74     35.32 o
   5   8  13       42.82       36.99     13.56 o
   6   8  13      433.10      455.62     24.78 o
   7   8  13       10.62       32.13     20.27 o
 -10   9  13      540.79      545.81     51.41 o
  -9   9  13      219.57      219.09     24.58 o
  -8   9  13      682.09      695.29     42.29 o
  -7   9  13       41.62       38.67     13.52 o
  -6   9  13     1008.77     1018.13     37.96 o
  -5   9  13        1.62        5.02     11.65 o
  -4   9  13     1287.22     1306.76     42.39 o
  -3   9  13       67.37       41.14     13.90 o
  -2   9  13     1427.73     1464.65     44.74 o
  -1   9  13      420.96      384.68     21.04 o
   0   9  13      634.95      712.58     43.49 o
   1   9  13      914.08      945.85     31.96 o
   2   9  13      165.00      144.75     15.78 o
   3   9  13      968.85     1048.99     34.46 o
   4   9  13       87.19       83.54     16.73 o
   5   9  13      868.42      890.43     49.75 o
   6   9  13        8.88       18.90     13.47 o
  -8  10  13      137.23      145.38     19.34 o
  -7  10  13      130.89      122.34     18.23 o
  -6  10  13        1.41       -6.71     12.29 o
  -5  10  13      169.64      190.80     18.91 o
  -4  10  13       15.19       -1.62     14.87 o
  -3  10  13      267.35      255.86     32.87 o
  -2  10  13       31.26       27.46     12.67 o
  -1  10  13      340.00      349.53     20.63 o
   0  10  13      129.75      127.11     15.37 o
   1  10  13      164.80      173.96     17.03 o
   2  10  13      284.74      280.74     19.89 o
   3  10  13       34.76       29.75     13.48 o
   4  10  13      359.00      361.17     22.70 o
  -5  11  13        0.89       -2.56     12.46 o
  -4  11  13       28.09       28.12     12.85 o
  -3  11  13        2.32       -5.43     11.60 o
  -2  11  13       51.82       44.81     14.12 o
  -1  11  13       21.61       27.44     13.49 o
   0  11  13       29.73       17.75     11.98 o
   1  11  13       21.39       27.75     17.35 o
 -15   0  14      185.63      213.22     43.01 o
 -14   0  14      461.89      559.15     52.56 o
 -13   0  14      353.88      394.61     34.06 o
 -12   0  14      819.22      879.44     46.02 o
 -11   0  14      496.66      451.03     32.14 o
 -10   0  14     1171.81     1227.80     39.34 o
  -9   0  14       26.32       19.31     14.98 o
  -8   0  14     2773.23     2672.15     78.22 o
  -7   0  14      137.80      147.93     19.27 o
  -6   0  14     5945.38     5597.32    131.09 o
  -5   0  14      128.74       90.71     18.43 o
  -4   0  14     7674.99     7865.57    172.14 o
  -3   0  14      435.11      353.92     27.21 o
  -2   0  14     4891.26     4601.11    110.67 o
  -1   0  14     2727.18     2572.30     79.55 o
   0   0  14     5268.20     5348.05    174.61 o
   1   0  14     3334.27     3231.67     69.13 o
   2   0  14     2281.23     2189.71     92.40 o
   3   0  14     3472.87     3501.29     94.38 o
   4   0  14      274.37      272.47     25.29 o
   5   0  14     2031.60     2032.06     68.26 o
   6   0  14        4.20       -0.90     15.27 o
   7   0  14     1524.08     1600.89     62.55 o
   8   0  14       17.21       13.29     18.54 o
   9   0  14      470.43      546.24     39.93 o
  10   0  14      180.80      165.31     39.78 o
 -15   1  14      101.50       65.95     24.48 o
 -14   1  14      122.02      121.10     28.81 o
 -13   1  14      190.92      183.88     19.15 o
 -12   1  14      195.38      194.82     18.12 o
 -11   1  14      538.68      558.50     22.43 o
 -10   1  14      100.65      113.93     13.66 o
  -9   1  14      738.46      734.44     21.59 o
  -8   1  14       40.78       46.68     12.19 o
  -7   1  14     1431.18     1439.11     37.06 o
  -6   1  14      132.09      109.90     13.03 o
  -5   1  14     3598.94     3383.80     62.60 o
  -4   1  14      310.66      297.28     19.14 o
  -3   1  14     1885.49     1805.54     40.63 o
  -2   1  14     1071.71     1038.69     29.19 o
  -1   1  14      967.22      953.01     27.92 o
   0   1  14      646.22      656.80     16.91 o
   1   1  14      647.63      662.84     17.98 o
   2   1  14     1436.43     1431.64     28.04 o
   3   1  14      875.65      847.62     31.78 o
   4   1  14      611.93      660.61     26.49 o
   5   1  14       78.16       66.04     12.88 o
   6   1  14      753.78      796.74     30.26 o
   7   1  14        0.51      -11.07     11.07 o
   8   1  14      440.98      440.77     24.83 o
   9   1  14       34.08       31.84     17.38 o
  10   1  14       87.15       96.83     21.12 o
 -15   2  14       67.95       53.14     24.12 o
 -14   2  14       21.12       42.94     22.14 o
 -13   2  14       65.71       31.90     14.16 o
 -12   2  14       71.32       61.14     14.24 o
 -11   2  14       11.60       -1.79      8.68 o
 -10   2  14      204.48      184.29     12.88 o
  -9   2  14       22.97       24.40      8.97 o
  -8   2  14      751.28      696.29     21.33 o
  -7   2  14      397.38      366.85     19.35 o
  -6   2  14      124.80      126.11     13.03 o
  -5   2  14       99.06      110.82     11.66 o
  -4   2  14        0.64        5.11      7.95 o
  -3   2  14        0.58       -7.43      7.43 o
  -2   2  14        8.40       10.24      7.53 o
  -1   2  14      172.63      171.48      9.26 o
   0   2  14      157.47      175.10      9.85 o
   1   2  14       63.11       60.99      8.21 o
   2   2  14        0.10       -2.76      7.13 o
   3   2  14       69.81       64.51      9.35 o
   4   2  14       38.14       25.64      8.89 o
   5   2  14       34.82       11.35     10.45 o
   6   2  14       74.36       82.54     13.06 o
   7   2  14       43.12       40.14     15.95 o
   8   2  14        0.00       15.98     15.34 o
   9   2  14        8.55        1.28     19.51 o
  10   2  14        0.18       11.74     20.18 o
 -15   3  14      144.10      197.53     30.18 o
 -14   3  14      317.88      298.76     25.40 o
 -13   3  14      431.50      396.97     42.40 o
 -12   3  14      405.59      413.70     25.52 o
 -11   3  14     1103.16     1168.09     31.02 o
 -10   3  14      235.99      213.61     14.50 o
  -9   3  14     2115.76     2181.24     42.06 o
  -8   3  14      202.54      190.26     12.29 o
  -7   3  14     3993.96     3929.59     85.18 o
  -6   3  14      317.08      312.26     20.09 o
  -5   3  14     3728.18     3671.93     66.66 o
  -4   3  14      846.19      850.22     31.41 o
  -3   3  14     3888.19     3922.81     60.51 o
  -2   3  14     2101.96     2082.12     38.62 o
  -1   3  14      495.16      493.29     15.92 o
   0   3  14     3246.86     3238.60     47.10 o
   1   3  14      430.62      372.71     16.02 o
   2   3  14     1670.26     1732.64     31.77 o
   3   3  14      223.14      225.52     12.47 o
   4   3  14     1240.14     1288.63     28.63 o
   5   3  14        2.93       -3.27      9.14 o
   6   3  14     1071.71     1186.43     31.76 o
   7   3  14       60.57       29.53     13.75 o
   8   3  14      772.82      816.55     32.22 o
   9   3  14       13.07      -20.24     20.24 o
  10   3  14      174.42      156.53     24.73 o
 -14   4  14      234.63      260.25     22.51 o
 -13   4  14      189.05      164.74     19.59 o
 -12   4  14      463.50      516.66     27.84 o
 -11   4  14      311.45      330.69     18.57 o
 -10   4  14      991.35     1066.43     31.28 o
  -9   4  14      248.25      212.79     15.25 o
  -8   4  14     1503.95     1598.17     34.22 o
  -7   4  14      165.44      156.62     12.10 o
  -6   4  14     3401.30     3479.58     46.73 o
  -5   4  14       31.39        5.01      7.53 o
  -4   4  14     5290.92     5266.93     63.70 o
  -3   4  14     1262.32     1259.49     39.96 o
  -2   4  14     2178.78     2068.45     38.20 o
  -1   4  14     2252.89     2244.52     36.12 o
   0   4  14      856.07      881.92     21.34 o
   1   4  14     1733.82     1723.92     31.12 o
   2   4  14      795.28      756.15     22.75 o
   3   4  14     1724.63     1707.31     34.91 o
   4   4  14      458.91      485.98     19.59 o
   5   4  14     1703.10     1738.52     41.32 o
   6   4  14       34.67       50.06     13.34 o
   7   4  14     1830.46     1911.05     52.36 o
   8   4  14       20.03       19.56     17.93 o
   9   4  14      847.81      899.18     33.50 o
  10   4  14       56.27       81.64     16.76 o
 -14   5  14       15.96       12.35     27.77 o
 -13   5  14       58.91       55.71     12.25 o
 -12   5  14       40.22       41.97     11.06 o
 -11   5  14       50.08       42.06     10.79 o
 -10   5  14       10.82        8.03      7.65 o
  -9   5  14      235.93      205.42     11.12 o
  -8   5  14        4.18       -4.74      6.79 o
  -7   5  14      147.58      125.78      9.35 o
  -6   5  14       67.63       48.68      7.58 o
  -5   5  14       64.48       64.17      7.60 o
  -4   5  14      131.09      125.56      8.52 o
  -3   5  14        5.66        3.64      5.79 o
  -2   5  14       38.48       27.49      6.36 o
  -1   5  14       17.49       11.05      5.96 o
   0   5  14       58.54       50.58     12.46 o
   1   5  14      132.06      121.58     12.17 o
   2   5  14        2.68       -6.49      8.50 o
   3   5  14      147.02      120.07     16.09 o
   4   5  14       66.77       63.48     11.26 o
   5   5  14       86.32       90.46     20.82 o
   6   5  14      399.63      352.97     29.10 o
   7   5  14       31.95       49.91     11.14 o
   8   5  14      448.72      387.42     24.29 o
   9   5  14        8.49        5.70     17.20 o
 -13   6  14       95.23      104.01     25.12 o
 -12   6  14      182.26      161.80     20.64 o
 -11   6  14       27.99       42.39     15.52 o
 -10   6  14      378.76      350.83     24.30 o
  -9   6  14        0.30        2.91     12.12 o
  -8   6  14      598.60      615.11     39.69 o
  -7   6  14        2.20       -9.91     10.58 o
  -6   6  14      389.93      370.82     22.97 o
  -5   6  14      404.53      376.19     31.88 o
  -4   6  14     1128.78     1051.25     37.28 o
  -3   6  14      231.88      219.12     18.96 o
  -2   6  14      729.36      714.28     30.60 o
  -1   6  14      383.02      375.72     21.98 o
   0   6  14      142.30      154.95     14.65 o
   1   6  14      589.91      633.17     25.09 o
   2   6  14      203.80      237.98     17.43 o
   3   6  14      614.70      627.45     26.37 o
   4   6  14      293.23      304.29     21.86 o
   5   6  14      325.71      371.19     21.91 o
   6   6  14        1.42       -7.43     11.80 o
   7   6  14      226.39      237.90     23.10 o
   8   6  14        1.43       -8.11     13.00 o
 -12   7  14      176.70      144.04     20.71 o
 -11   7  14      704.15      753.13     53.34 o
 -10   7  14       37.17       40.05     14.73 o
  -9   7  14     1142.70     1218.22     43.03 o
  -8   7  14        1.76       14.14     12.60 o
  -7   7  14     1783.06     1805.35     51.64 o
  -6   7  14       57.22       36.23     15.05 o
  -5   7  14     1043.18      991.53     36.66 o
  -4   7  14     1036.96     1014.96     38.42 o
  -3   7  14     2063.44     2002.34     95.45 o
  -2   7  14      535.65      518.85     27.03 o
  -1   7  14     1050.26     1044.54     32.10 o
   0   7  14      815.85      842.66     29.00 o
   1   7  14      500.97      504.23     23.68 o
   2   7  14      912.79      920.64     31.11 o
   3   7  14      180.28      165.36     16.55 o
   4   7  14     1143.40     1142.07     36.18 o
   5   7  14       68.66       72.12     14.79 o
   6   7  14      733.95      840.71     33.40 o
   7   7  14        0.59       -3.43     13.07 o
 -11   8  14       48.79       93.48     18.57 o
 -10   8  14      446.76      476.39     28.35 o
  -9   8  14       85.89       57.07     15.81 o
  -8   8  14      555.06      560.08     29.22 o
  -7   8  14       48.74       69.18     15.12 o
  -6   8  14      911.31      937.99     36.46 o
  -5   8  14       16.81       31.33     13.34 o
  -4   8  14     1090.19     1038.76     37.83 o
  -3   8  14      389.46      429.91     25.66 o
  -2   8  14     1009.10      956.42     66.75 o
  -1   8  14      395.30      381.91     20.66 o
   0   8  14      408.82      455.74     22.34 o
   1   8  14      287.38      245.26     18.03 o
   2   8  14       49.39       41.94     12.70 o
   3   8  14      403.75      369.69     21.97 o
   4   8  14       21.73       13.60     13.34 o
   5   8  14      443.27      441.67     24.73 o
   6   8  14       19.19       12.41     13.57 o
  -9   9  14       18.51        4.23     14.53 o
  -8   9  14        5.25        3.32     13.22 o
  -7   9  14        0.05       -9.79     11.89 o
  -6   9  14        0.02        9.10     12.44 o
  -5   9  14        2.30        0.38     11.59 o
  -4   9  14       37.17       18.97     12.32 o
  -3   9  14        1.25        8.90     12.36 o
  -2   9  14        0.34        2.36     12.94 o
  -1   9  14       65.18       27.20     19.03 o
   0   9  14       12.74        0.51     11.06 o
   1   9  14       32.07        9.11     11.88 o
   2   9  14       25.92       18.91     12.09 o
   3   9  14        0.49       -9.24     11.32 o
   4   9  14       12.78       -1.41     12.61 o
   5   9  14       16.48        9.72     13.21 o
  -7  10  14        0.25      -10.26     12.65 o
  -6  10  14      303.48      323.35     23.57 o
  -5  10  14        0.32      -10.83     17.59 o
  -4  10  14      503.59      543.60     28.92 o
  -3  10  14       29.00       17.10     16.43 o
  -2  10  14      757.76      817.19     35.08 o
  -1  10  14       86.27       93.30     15.80 o
   0  10  14      346.54      382.26     22.34 o
   1  10  14      257.38      247.68     19.62 o
   2  10  14      171.17      176.61     18.32 o
   3  10  14      360.52      422.44     56.18 o
 -15   1  15      171.64      204.74     30.55 o
 -14   1  15      244.69      233.87     24.84 o
 -13   1  15       70.21       57.03     17.58 o
 -12   1  15      628.71      678.57     30.38 o
 -11   1  15      122.94      128.62     13.66 o
 -10   1  15     1060.66     1111.90     30.83 o
  -9   1  15      121.63      113.94     12.65 o
  -8   1  15     1439.70     1545.44     40.10 o
  -7   1  15        9.40       -9.21      9.21 o
  -6   1  15     3648.84     3474.64     65.70 o
  -5   1  15        6.53       -9.19      9.19 o
  -4   1  15     4376.66     4200.92     74.53 o
  -3   1  15      244.15      213.42     15.64 o
  -2   1  15     1908.76     1774.72     41.03 o
  -1   1  15     1507.45     1351.71     30.84 o
   0   1  15      815.85      823.85     24.42 o
   1   1  15     2347.57     2300.69     41.91 o
   2   1  15      238.38      235.24     13.39 o
   3   1  15     1188.91     1196.98     29.73 o
   4   1  15       14.33       26.81     10.33 o
   5   1  15      558.33      581.04     26.40 o
   6   1  15        7.00      -11.39     11.39 o
   7   1  15      524.12      536.24     26.95 o
   8   1  15        0.41      -14.62     14.62 o
   9   1  15      249.02      286.17     35.92 o
  10   1  15       51.42       37.36     24.93 o
 -14   2  15      180.41      166.02     28.35 o
 -13   2  15      876.69     1007.45     58.18 o
 -12   2  15      222.69      276.26     20.08 o
 -11   2  15     1029.49     1135.21     28.83 o
 -10   2  15       22.08       16.42      9.05 o
  -9   2  15     1914.66     2013.66     51.99 o
  -8   2  15       48.36       32.18      9.31 o
  -7   2  15     2095.71     2074.79     47.00 o
  -6   2  15      149.13      165.55     16.91 o
  -5   2  15     5548.67     5428.87     91.25 o
  -4   2  15       23.16       -7.07      9.75 o
  -3   2  15     1572.39     1471.23     36.76 o
  -2   2  15     1024.69     1009.28     27.46 o
  -1   2  15     1544.34     1455.41     32.16 o
   0   2  15     2337.20     2317.86     37.48 o
   1   2  15     2023.32     2034.54     35.25 o
   2   2  15     2200.97     2174.69     37.16 o
   3   2  15      232.66      223.21     12.94 o
   4   2  15     1588.62     1658.28     37.05 o
   5   2  15        2.35        0.09     10.58 o
   6   2  15     1580.30     1562.68     49.19 o
   7   2  15        5.47      -11.06     19.54 o
   8   2  15      889.43     1004.00     58.53 o
   9   2  15       83.15       49.76     22.32 o
  10   2  15      366.54      487.14     59.54 o
 -14   3  15      124.09      122.21     20.95 o
 -13   3  15       75.97       71.16     17.78 o
 -12   3  15      150.27      187.92     20.31 o
 -11   3  15       94.01      109.20     14.56 o
 -10   3  15      182.80      184.29     14.84 o
  -9   3  15      123.46      103.88     12.33 o
  -8   3  15      351.64      328.60     15.35 o
  -7   3  15      176.11      160.43     12.06 o
  -6   3  15     1826.87     1878.08     35.01 o
  -5   3  15        2.11       -8.55      9.11 o
  -4   3  15     1987.43     1952.23     38.41 o
  -3   3  15      937.54      928.75     27.66 o
  -2   3  15      571.94      512.61     19.66 o
  -1   3  15     2123.32     2130.50     35.39 o
   0   3  15      223.28      208.20     11.70 o
   1   3  15     1614.67     1582.32     30.13 o
   2   3  15        0.49       -7.51      7.51 o
   3   3  15      409.65      397.27     16.10 o
   4   3  15       62.12       41.54     10.84 o
   5   3  15       45.43       35.72     11.15 o
   6   3  15       16.81       27.43     12.79 o
   7   3  15      443.29      427.95     24.98 o
   8   3  15       11.86       13.13     17.14 o
   9   3  15      271.85      261.87     27.03 o
 -14   4  15       26.73       49.77     17.47 o
 -13   4  15       22.29        2.58     15.08 o
 -12   4  15        2.17       -4.60     13.29 o
 -11   4  15       51.64       48.59     13.10 o
 -10   4  15        1.53       -1.10     10.47 o
  -9   4  15       38.27        9.68     10.44 o
  -8   4  15       35.14       38.83     11.38 o
  -7   4  15      403.39      343.23     16.12 o
  -6   4  15       30.70       27.82      8.33 o
  -5   4  15       82.85       66.45      9.12 o
  -4   4  15        0.21       -2.93      7.52 o
  -3   4  15       80.70       81.96     11.48 o
  -2   4  15       27.27        9.51      9.20 o
  -1   4  15      749.93      732.40     23.11 o
   0   4  15        0.72       -7.92      8.19 o
   1   4  15      796.40      775.29     27.77 o
   2   4  15      435.80      433.16     20.79 o
   3   4  15      338.47      356.43     17.01 o
   4   4  15      848.09      837.23     28.69 o
   5   4  15        0.07       12.58     11.60 o
   6   4  15      459.65      422.09     22.33 o
   7   4  15        0.07        9.14     12.73 o
   8   4  15        0.62       -9.24     13.03 o
   9   4  15       40.53       56.48     15.36 o
 -13   5  15      181.78      208.58     27.52 o
 -12   5  15      539.87      581.42     23.19 o
 -11   5  15      132.82      122.51     10.78 o
 -10   5  15      506.24      548.09     18.06 o
  -9   5  15        7.06       -0.51      7.43 o
  -8   5  15     1264.28     1224.14     25.97 o
  -7   5  15        8.89       13.81      7.81 o
  -6   5  15     2064.11     2040.85     35.57 o
  -5   5  15      347.74      297.47     13.76 o
  -4   5  15     2002.23     1976.72     34.63 o
  -3   5  15      810.03      794.32     26.48 o
  -2   5  15     1603.64     1571.71     45.95 o
  -1   5  15     1488.88     1462.17     26.34 o
   0   5  15     1598.10     1605.70     35.07 o
   1   5  15     1652.08     1676.23     38.68 o
   2   5  15      486.21      476.69     19.72 o
   3   5  15     1607.51     1636.30     37.26 o
   4   5  15        8.23       -3.77      9.85 o
   5   5  15     1546.70     1546.59     37.50 o
   6   5  15       33.14       30.92     11.44 o
   7   5  15      563.87      630.38     31.32 o
   8   5  15        0.09      -10.66     13.70 o
 -12   6  15       97.18      114.34     18.90 o
 -11   6  15     1034.20     1105.88     43.02 o
 -10   6  15       84.90       98.53     29.65 o
  -9   6  15      651.74      685.44     33.34 o
  -8   6  15       55.96       59.00     14.62 o
  -7   6  15      580.29      535.73     28.82 o
  -6   6  15      206.56      209.31     23.78 o
  -5   6  15      753.21      718.64     31.73 o
  -4   6  15      634.69      595.18     29.54 o
  -3   6  15     1547.49     1579.68     47.75 o
  -2   6  15      438.65      442.15     25.68 o
  -1   6  15      920.06      917.51     30.44 o
   0   6  15      723.22      746.97     27.17 o
   1   6  15      448.10      457.16     31.41 o
   2   6  15      800.77      815.45     29.59 o
   3   6  15      111.30      125.82     15.36 o
   4   6  15      753.41      779.49     30.31 o
   5   6  15       73.96       86.80     15.45 o
   6   6  15      566.38      558.19     27.52 o
   7   6  15        9.05        1.20     13.56 o
 -11   7  15       35.84       42.42     16.04 o
 -10   7  15      108.12      125.77     22.59 o
  -9   7  15       10.44       10.84     13.46 o
  -8   7  15       43.59       49.74     15.27 o
  -7   7  15        0.08       12.00     12.10 o
  -6   7  15        0.90      -10.80     10.80 o
  -5   7  15      114.38      100.41     16.21 o
  -4   7  15      200.62      214.72     23.33 o
  -3   7  15       77.73       58.44     14.51 o
  -2   7  15      351.94      278.42     21.16 o
  -1   7  15       12.05        5.64     11.16 o
   0   7  15       20.49        7.95     10.81 o
   1   7  15       48.84       28.10     11.80 o
   2   7  15        3.09      -10.59     10.59 o
   3   7  15      105.38       89.41     15.21 o
   4   7  15       46.19       38.61     13.50 o
   5   7  15        1.24        6.83     13.27 o
   6   7  15        0.86       -0.45     12.63 o
   7   7  15        6.24        9.82     28.41 o
 -10   8  15        9.97       25.84     19.05 o
  -9   8  15      371.77      402.51     27.23 o
  -8   8  15       18.12       16.52     13.55 o
  -7   8  15      347.31      368.10     24.87 o
  -6   8  15       13.10       18.45     13.19 o
  -5   8  15      398.35      434.75     26.01 o
  -4   8  15        0.36       -2.01     11.92 o
  -3   8  15      247.35      245.30     28.84 o
  -2   8  15      157.21      169.16     18.60 o
  -1   8  15      422.63      423.00     22.80 o
   0   8  15      307.96      283.67     20.62 o
   1   8  15      228.48      258.31     19.02 o
   2   8  15      312.04      296.32     20.01 o
   3   8  15       77.61       81.57     15.04 o
   4   8  15      327.94      388.68     23.29 o
   5   8  15        3.48       -4.77     12.93 o
  -9   9  15       85.70       48.69     31.77 o
  -8   9  15     1315.66     1429.33     49.50 o
  -7   9  15        7.67       17.88     13.74 o
  -6   9  15     1025.68     1102.86     41.93 o
  -5   9  15      131.01      137.92     18.79 o
  -4   9  15      774.61      768.86     34.45 o
  -3   9  15      202.99      259.67     21.60 o
  -2   9  15      697.84      778.88     41.85 o
  -1   9  15      322.35      257.29     38.87 o
   0   9  15      571.70      492.49     25.08 o
   1   9  15      461.95      465.69     24.69 o
   2   9  15      238.90      244.87     19.97 o
   3   9  15      619.26      659.56     29.75 o
   4   9  15       29.45       32.17     21.08 o
  -6  10  15        6.20        2.66     13.97 o
  -5  10  15      129.07      151.51     21.28 o
  -4  10  15       53.62       25.61     13.89 o
  -3  10  15      143.64      158.05     19.08 o
  -2  10  15       56.61       57.86     15.77 o
  -1  10  15       92.90       83.70     16.77 o
   0  10  15       69.80       58.38     14.96 o
   1  10  15       50.56       38.38     14.61 o
 -14   0  16      393.75      401.13     51.01 o
 -13   0  16      249.05      225.41     32.87 o
 -12   0  16      527.73      598.81     41.45 o
 -11   0  16      288.63      291.60     28.88 o
 -10   0  16     1394.37     1481.51     59.06 o
  -9   0  16       34.44       12.02     15.31 o
  -8   0  16     2394.14     2404.66     76.39 o
  -7   0  16      111.51      111.84     20.38 o
  -6   0  16     4326.75     4257.58    109.86 o
  -5   0  16      768.84      726.95     39.36 o
  -4   0  16     4698.47     4487.28    113.33 o
  -3   0  16     1684.89     1647.63     79.68 o
  -2   0  16     2806.17     2687.13     78.12 o
  -1   0  16     2648.84     2534.51    117.20 o
   0   0  16     1978.51     1862.42     62.72 o
   1   0  16     2558.15     2433.29    119.01 o
   2   0  16      230.72      202.90     23.64 o
   3   0  16     2344.27     2423.28     76.57 o
   4   0  16       12.36        0.43     15.80 o
   5   0  16     1533.99     1527.95     61.37 o
   6   0  16       20.34       12.99     17.79 o
   7   0  16      724.35      821.62     49.22 o
   8   0  16       19.05       16.63     43.01 o
   9   0  16      261.25      337.98     52.05 o
 -14   1  16       26.44       34.37     22.20 o
 -13   1  16      267.01      279.31     25.62 o
 -12   1  16      101.82       97.15     16.55 o
 -11   1  16      561.45      569.65     27.70 o
 -10   1  16       12.26       21.70     10.78 o
  -9   1  16      566.54      576.20     26.25 o
  -8   1  16      153.63      142.01     14.95 o
  -7   1  16      376.16      363.48     20.06 o
  -6   1  16      195.85      152.98     14.95 o
  -5   1  16      192.86      197.73     16.08 o
  -4   1  16      479.04      442.78     30.46 o
  -3   1  16     1001.29      967.60     30.60 o
  -2   1  16       42.01       39.00     11.34 o
  -1   1  16     1095.54     1044.91     35.57 o
   0   1  16      327.32      328.68     18.63 o
   1   1  16      761.33      773.46     28.66 o
   2   1  16      994.12      967.92     31.51 o
   3   1  16      179.83      165.09     15.82 o
   4   1  16     1053.65     1034.59     34.93 o
   5   1  16      146.24      154.96     19.35 o
   6   1  16      575.64      597.52     39.50 o
   7   1  16        0.26        1.57     14.49 o
   8   1  16      374.01      423.38     30.32 o
   9   1  16       19.27        3.98     21.82 o
 -14   2  16       79.32       86.83     26.26 o
 -13   2  16       44.34       38.24     22.63 o
 -12   2  16       22.31       16.57     17.85 o
 -11   2  16       20.92       25.87     11.50 o
 -10   2  16        7.79        4.97      9.35 o
  -9   2  16       10.73       25.06      9.49 o
  -8   2  16      449.94      406.04     16.96 o
  -7   2  16        3.33       -6.66      9.84 o
  -6   2  16     1350.44     1270.46     36.00 o
  -5   2  16      181.52      153.02     15.19 o
  -4   2  16      167.14      121.47     14.64 o
  -3   2  16       80.03       54.27     11.28 o
  -2   2  16      151.00      126.37     11.91 o
  -1   2  16       97.94       66.01     10.50 o
   0   2  16       12.22        4.10      8.74 o
   1   2  16       55.00       46.22     10.47 o
   2   2  16       38.53       22.68     11.50 o
   3   2  16        1.77        0.08     10.87 o
   4   2  16        4.27      -10.42     10.42 o
   5   2  16       64.11       37.58     16.41 o
   6   2  16        2.31       -0.43     14.44 o
   7   2  16       27.94       11.83     17.55 o
   8   2  16        2.31       25.86     21.85 o
   9   2  16       10.70        6.79     23.28 o
 -14   3  16      166.79      158.36     21.83 o
 -13   3  16      530.70      549.76     32.05 o
 -12   3  16      204.17      235.44     28.01 o
 -11   3  16      760.25      809.80     47.46 o
 -10   3  16       18.80       11.66     11.61 o
  -9   3  16     1162.27     1172.18     31.27 o
  -8   3  16      165.88      138.74     13.11 o
  -7   3  16     2021.56     2067.60     41.81 o
  -6   3  16        0.58       -9.38      9.38 o
  -5   3  16     1379.91     1435.64     37.92 o
  -4   3  16        9.28       -8.79      8.79 o
  -3   3  16     1700.56     1662.68     35.60 o
  -2   3  16      238.50      204.72     14.06 o
  -1   3  16     2403.96     2344.12     44.13 o
   0   3  16      915.66      955.49     26.84 o
   1   3  16      772.47      782.04     38.63 o
   2   3  16     1636.66     1644.24     41.01 o
   3   3  16      124.13      121.79     14.75 o
   4   3  16     1419.35     1466.52     40.74 o
   5   3  16       41.83       44.61     15.87 o
   6   3  16      906.41      990.50     51.45 o
   7   3  16       19.97       43.32     22.43 o
   8   3  16      630.06      713.07     47.91 o
 -13   4  16      190.86      213.43     21.84 o
 -12   4  16      552.28      542.38     28.81 o
 -11   4  16      181.06      195.60     16.59 o
 -10   4  16     1359.94     1359.70     47.33 o
  -9   4  16       55.10       39.45     11.97 o
  -8   4  16     1596.43     1634.11     48.26 o
  -7   4  16        8.89       -4.15     11.59 o
  -6   4  16     1714.43     1731.67     36.89 o
  -5   4  16       64.94       52.60     10.29 o
  -4   4  16     1823.45     1788.23     37.57 o
  -3   4  16      396.73      353.45     26.82 o
  -2   4  16     2072.92     2055.90     44.46 o
  -1   4  16     1378.78     1337.89     34.99 o
   0   4  16      840.00      823.14     51.78 o
   1   4  16     2913.66     2887.29     56.89 o
   2   4  16       26.10       20.44     13.55 o
   3   4  16     1740.48     1740.89     75.12 o
   4   4  16       42.55       18.96     13.49 o
   5   4  16      698.26      765.97     33.42 o
   6   4  16       18.46       21.66     15.18 o
   7   4  16      330.89      367.79     25.31 o
   8   4  16       80.83       87.25     18.10 o
 -13   5  16       77.90       63.78     13.04 o
 -12   5  16       12.91        2.68      8.51 o
 -11   5  16      253.81      254.59     22.42 o
 -10   5  16        0.06       -8.11      8.11 o
  -9   5  16      253.92      215.41     13.46 o
  -8   5  16        1.01       -7.44      7.44 o
  -7   5  16       98.23       92.38      9.81 o
  -6   5  16       20.17       17.27      7.98 o
  -5   5  16       74.39       51.54      8.65 o
  -4   5  16       81.80       79.68      9.11 o
  -3   5  16        1.25        0.94      7.33 o
  -2   5  16       14.06        1.80      7.67 o
  -1   5  16        3.32       -2.41      9.36 o
   0   5  16       22.74        4.90     10.86 o
   1   5  16       34.66       21.20     11.40 o
   2   5  16      182.40      152.37     15.28 o
   3   5  16       31.95       19.61     11.77 o
   4   5  16        9.81       -9.35     12.01 o
   5   5  16        2.23       -7.57     12.26 o
   6   5  16        5.98      -12.60     12.60 o
   7   5  16       13.50       20.23     13.21 o
 -12   6  16       61.24       43.23     16.71 o
 -11   6  16       86.44       96.29     18.61 o
 -10   6  16      161.50      153.15     20.67 o
  -9   6  16       18.77       35.28     14.66 o
  -8   6  16      498.00      445.43     35.89 o
  -7   6  16       44.62       42.95     14.92 o
  -6   6  16      483.49      449.25     26.24 o
  -5   6  16       13.35       11.00     12.10 o
  -4   6  16       70.19       76.82     15.37 o
  -3   6  16      426.17      449.81     39.48 o
  -2   6  16      763.63      737.47     33.39 o
  -1   6  16      326.12      287.77     22.26 o
   0   6  16      167.08      171.06     19.58 o
   1   6  16      420.98      422.59     29.13 o
   2   6  16        5.75       12.10     13.77 o
   3   6  16      457.25      482.00     33.66 o
   4   6  16        0.61        8.88     14.58 o
   5   6  16      427.44      414.44     28.90 o
   6   6  16        2.05        3.02     15.13 o
   7   6  16      123.08       93.37     25.75 o
 -11   7  16      456.49      448.15     29.41 o
 -10   7  16       53.90       54.65     16.47 o
  -9   7  16     1048.94     1070.86     42.59 o
  -8   7  16        1.38        4.32     13.00 o
  -7   7  16     1447.92     1484.05     48.93 o
  -6   7  16       76.66       61.10     15.36 o
  -5   7  16      812.71      848.59     35.93 o
  -4   7  16      246.98      232.77     21.57 o
  -3   7  16      357.33      327.38     24.93 o
  -2   7  16      981.62     1030.13     49.39 o
  -1   7  16      870.89      875.64     36.90 o
   0   7  16      600.55      632.83     31.95 o
   1   7  16      408.24      371.82     31.96 o
   2   7  16      610.42      591.12     31.66 o
   3   7  16      120.72      100.30     18.64 o
   4   7  16      780.76      781.66     43.45 o
   5   7  16       13.21       17.51     15.92 o
   6   7  16      602.36      634.37     65.35 o
  -9   8  16       14.91       14.98     15.56 o
  -8   8  16      655.37      669.00     34.19 o
  -7   8  16        0.07        0.75     13.67 o
  -6   8  16      903.93      924.18     47.00 o
  -5   8  16       23.89       44.10     15.54 o
  -4   8  16      645.72      633.19     32.31 o
  -3   8  16      358.56      343.38     24.78 o
  -2   8  16      553.60      536.63     29.93 o
  -1   8  16      718.63      730.91     34.22 o
   0   8  16      309.95      312.43     23.89 o
   1   8  16      643.37      693.71     44.79 o
   2   8  16       84.82       60.32     22.65 o
   3   8  16      267.76      284.79     24.68 o
   4   8  16        0.14      -11.92     14.42 o
  -7   9  16        2.88       -8.42     13.75 o
  -6   9  16        0.40       -7.31     13.17 o
  -5   9  16       13.30       -1.39     13.85 o
  -4   9  16        4.02        9.02     13.11 o
  -3   9  16        6.21        7.26     13.02 o
  -2   9  16        1.28      -12.25     12.25 o
  -1   9  16        9.70       19.90     14.30 o
   0   9  16        6.92       13.60     14.10 o
   1   9  16       14.52       31.10     14.95 o
   2   9  16       25.24       35.32     15.99 o
 -14   1  17      242.95      291.47     34.15 o
 -13   1  17       76.48       54.21     23.66 o
 -12   1  17      611.88      727.88     38.22 o
 -11   1  17       15.64        3.78     12.40 o
 -10   1  17      781.03      816.20     27.81 o
  -9   1  17       59.71       37.24     12.30 o
  -8   1  17     1082.32     1057.83     34.35 o
  -7   1  17        9.70       -3.04      9.86 o
  -6   1  17      836.96      923.02     34.17 o
  -5   1  17      492.98      482.16     23.20 o
  -4   1  17     2131.53     2080.66     48.37 o
  -3   1  17      623.32      643.16     26.96 o
  -2   1  17     1848.09     1762.67     43.59 o
  -1   1  17      841.40      826.70     29.59 o
   0   1  17      826.07      822.89     30.05 o
   1   1  17     1314.69     1297.37     39.58 o
   2   1  17       59.36       43.47     12.96 o
   3   1  17     1369.32     1312.49     38.98 o
   4   1  17        0.29       -3.39     12.19 o
   5   1  17      688.41      743.04     31.86 o
   6   1  17       16.27        2.74     15.41 o
   7   1  17      338.02      370.01     28.77 o
   8   1  17       24.07       33.53     17.94 o
 -13   2  17      462.06      524.98     40.21 o
 -12   2  17      146.07      105.15     24.80 o
 -11   2  17     1537.42     1697.08     46.46 o
 -10   2  17        0.21        2.76     10.47 o
  -9   2  17     1558.64     1664.11     38.50 o
  -8   2  17       98.70       82.91     11.18 o
  -7   2  17     1357.72     1345.75     38.30 o
  -6   2  17      151.28      154.09     15.24 o
  -5   2  17     1529.06     1571.76     41.65 o
  -4   2  17      588.29      584.57     26.13 o
  -3   2  17     1821.19     1787.88     38.30 o
  -2   2  17      255.07      246.99     15.46 o
  -1   2  17      977.23     1010.78     28.51 o
   0   2  17      851.80      821.74     29.65 o
   1   2  17     1082.54     1070.29     34.19 o
   2   2  17     1422.20     1413.22     39.92 o
   3   2  17      354.53      319.97     20.56 o
   4   2  17     1564.04     1634.47     54.21 o
   5   2  17        5.84      -12.30     15.64 o
   6   2  17     1283.09     1387.03     50.91 o
   7   2  17       51.94       41.49     21.89 o
   8   2  17      448.02      386.57     37.56 o
 -13   3  17       69.68       69.40     19.05 o
 -12   3  17      183.90      153.34     21.18 o
 -11   3  17      167.74      185.50     17.79 o
 -10   3  17      316.73      304.87     19.94 o
  -9   3  17        1.09        4.88     11.19 o
  -8   3  17      755.85      772.13     32.02 o
  -7   3  17       49.67       52.20     13.37 o
  -6   3  17      703.94      735.77     32.98 o
  -5   3  17       26.05       16.33     12.46 o
  -4   3  17      684.99      666.10     26.40 o
  -3   3  17      143.77      109.63     13.73 o
  -2   3  17      228.71      230.27     16.21 o
  -1   3  17      194.64      204.10     15.97 o
   0   3  17       71.04       61.81     12.80 o
   1   3  17      727.11      716.33     27.43 o
   2   3  17       64.90       51.84     13.29 o
   3   3  17      542.56      514.71     24.94 o
   4   3  17        0.06      -16.37     17.98 o
   5   3  17      230.42      184.17     27.26 o
   6   3  17       77.22       96.66     23.69 o
   7   3  17       73.01       90.67     27.44 o
   8   3  17      135.58       86.66     36.42 o
 -13   4  17      135.12      127.86     20.07 o
 -12   4  17       27.27       12.03     17.02 o
 -11   4  17       42.74       51.22     14.07 o
 -10   4  17       10.03       -4.41     11.49 o
  -9   4  17       90.55       81.36     14.04 o
  -8   4  17       36.20       10.18     11.80 o
  -7   4  17       86.22       74.65     11.70 o
  -6   4  17      147.45      134.85     12.67 o
  -5   4  17      102.19      103.17     11.77 o
  -4   4  17      227.98      207.95     17.78 o
  -3   4  17       18.20       11.56     10.43 o
  -2   4  17      347.34      314.35     19.96 o
  -1   4  17        2.00        5.31     12.16 o
   0   4  17       10.35      -11.63     11.63 o
   1   4  17       53.56       34.29     13.91 o
   2   4  17       43.14       22.81     15.05 o
   3   4  17      116.45      118.04     17.06 o
   4   4  17       63.05       39.04     15.71 o
   5   4  17       41.19       26.74     15.64 o
   6   4  17      359.08      300.18     24.24 o
   7   4  17       43.95       56.28     18.20 o
 -12   5  17      354.88      349.67     21.91 o
 -11   5  17       80.99       83.05     10.87 o
 -10   5  17      816.33      860.82     27.95 o
  -9   5  17       25.96       17.70      9.48 o
  -8   5  17      902.06      944.56     24.19 o
  -7   5  17       57.31       55.62      9.86 o
  -6   5  17     1356.21     1358.53     30.57 o
  -5   5  17      234.53      205.83     12.51 o
  -4   5  17      878.13      857.38     22.91 o
  -3   5  17      937.47      931.76     28.61 o
  -2   5  17      324.61      327.92     19.62 o
  -1   5  17     1281.36     1272.68     34.54 o
   0   5  17      304.14      284.27     18.62 o
   1   5  17      533.96      572.92     26.43 o
   2   5  17      192.10      182.37     25.11 o
   3   5  17      649.17      715.40     29.39 o
   4   5  17       33.61       27.56     21.11 o
   5   5  17      921.40      934.97     34.04 o
   6   5  17       27.89       13.65     13.05 o
 -11   6  17      356.63      361.50     28.40 o
 -10   6  17       55.46       63.24     17.57 o
  -9   6  17      967.92     1034.65     41.51 o
  -8   6  17       50.20       73.57     22.33 o
  -7   6  17      837.53      860.75     37.92 o
  -6   6  17       81.30       82.07     16.79 o
  -5   6  17      746.46      728.59     33.92 o
  -4   6  17      469.73      533.72     29.87 o
  -3   6  17      527.20      541.59     30.00 o
  -2   6  17      594.88      582.52     31.04 o
  -1   6  17      382.14      358.75     25.41 o
   0   6  17      721.68      746.47     35.32 o
   1   6  17      250.35      238.53     22.80 o
   2   6  17      673.96      698.78     35.52 o
   3   6  17       65.36       43.40     16.75 o
   4   6  17      593.46      617.43     34.55 o
   5   6  17        3.24       13.60     16.08 o
   6   6  17      499.66      496.18     59.92 o
 -10   7  17       25.27       19.32     15.87 o
  -9   7  17       51.29       44.42     16.83 o
  -8   7  17       21.17       20.76     15.87 o
  -7   7  17        2.24        0.37     13.75 o
  -6   7  17       99.61       75.83     17.14 o
  -5   7  17       39.10       37.74     14.93 o
  -4   7  17        1.50        8.58     13.23 o
  -3   7  17      322.25      300.80     35.31 o
  -2   7  17       73.37       66.39     21.43 o
  -1   7  17       28.22       19.74     14.24 o
   0   7  17       10.78        0.19     13.03 o
   1   7  17       50.87       66.20     21.53 o
   2   7  17        1.89      -13.26     13.40 o
   3   7  17       56.97       52.92     17.45 o
   4   7  17        5.19      -12.67     14.06 o
  -8   8  17        1.73       -3.80     14.87 o
  -7   8  17      613.01      739.24     36.60 o
  -6   8  17        4.11       21.31     14.85 o
  -5   8  17      401.34      388.50     26.94 o
  -4   8  17       55.82       37.64     15.55 o
  -3   8  17      380.37      395.81     26.90 o
  -2   8  17      113.97      127.95     19.31 o
  -1   8  17       53.44       41.43     15.95 o
   0   8  17      271.07      297.47     24.51 o
   1   8  17       33.99       25.66     18.21 o
   2   8  17      172.02      197.69     22.64 o
   3   8  17       40.94       55.71     17.40 o
  -6   9  17      989.24     1000.14     54.17 o
  -5   9  17       60.59       54.82     17.73 o
  -4   9  17      888.94      923.05     40.12 o
  -3   9  17      253.77      252.05     23.34 o
  -2   9  17      406.87      437.30     28.44 o
  -1   9  17      548.42      553.60     31.56 o
   0   9  17      122.60      122.03     19.84 o
 -13   0  18      160.18      144.39     39.13 o
 -12   0  18      729.88      858.26     75.42 o
 -11   0  18       71.14       92.58     23.33 o
 -10   0  18     1021.25     1098.80     70.19 o
  -9   0  18        0.14      -14.16     14.16 o
  -8   0  18     1337.38     1339.85    101.06 o
  -7   0  18       90.93       99.14     21.11 o
  -6   0  18     2057.01     1965.46     75.03 o
  -5   0  18      679.32      665.80     74.71 o
  -4   0  18      519.62      512.99     35.08 o
  -3   0  18     2943.19     2893.28     86.21 o
  -2   0  18      715.62      696.52     40.13 o
  -1   0  18     1656.10     1707.55     78.39 o
   0   0  18      601.99      595.61     94.92 o
   1   0  18     1126.20     1189.91     52.32 o
   2   0  18      250.44      234.72     27.17 o
   3   0  18      731.08      761.08     43.74 o
   4   0  18        4.23      -16.66     16.66 o
   5   0  18     1452.85     1501.70     64.33 o
   6   0  18       10.66       45.46     21.53 o
   7   0  18      791.94     1053.97     82.78 o
 -13   1  18      196.03      223.13     44.62 o
 -12   1  18       37.21       24.14     17.04 o
 -11   1  18      399.33      462.04     29.77 o
 -10   1  18        0.70        0.02     12.52 o
  -9   1  18      553.48      519.56     25.60 o
  -8   1  18        0.82       -9.16     10.57 o
  -7   1  18      645.02      565.54     25.96 o
  -6   1  18       38.25       12.98     12.40 o
  -5   1  18      340.66      321.95     19.94 o
  -4   1  18      638.19      521.26     24.61 o
  -3   1  18      106.46       99.05     14.80 o
  -2   1  18      981.64      941.34     32.27 o
  -1   1  18      504.03      521.79     24.82 o
   0   1  18      357.21      358.74     21.98 o
   1   1  18      167.90      178.50     17.37 o
   2   1  18      384.90      379.87     22.48 o
   3   1  18        4.06       -8.21     11.48 o
   4   1  18      542.38      552.83     27.47 o
   5   1  18        8.26       21.70     19.11 o
   6   1  18      457.61      467.41     32.23 o
   7   1  18        1.32       19.98     17.48 o
 -13   2  18        4.73        2.26     21.14 o
 -12   2  18       53.80       66.46     23.82 o
 -11   2  18       26.14       32.08     26.10 o
 -10   2  18       16.45      -11.65     11.65 o
  -9   2  18        6.20      -11.51     11.51 o
  -8   2  18       19.74       11.47     12.19 o
  -7   2  18      120.71      122.83     20.08 o
  -6   2  18       87.20       49.74     12.58 o
  -5   2  18       17.98       17.07     11.21 o
  -4   2  18      212.19      194.04     16.48 o
  -3   2  18       22.71       20.31     11.16 o
  -2   2  18       62.47       55.67     12.58 o
  -1   2  18       63.35       52.43     12.93 o
   0   2  18      203.70      178.53     16.61 o
   1   2  18       47.08       52.89     18.58 o
   2   2  18       84.30       70.76     17.00 o
   3   2  18      113.76       78.19     17.97 o
   4   2  18        6.38        3.94     15.50 o
   5   2  18       62.86       29.14     17.69 o
   6   2  18       10.31        2.75     40.16 o
   7   2  18       18.46       -9.01     22.91 o
 -12   3  18      104.56      108.36     20.46 o
 -11   3  18      718.36      785.58     33.16 o
 -10   3  18       12.86       18.51     12.64 o
  -9   3  18      911.53      929.31     32.55 o
  -8   3  18       22.19       32.50     13.01 o
  -7   3  18     1371.06     1362.23     34.56 o
  -6   3  18      328.81      337.05     24.67 o
  -5   3  18     1551.85     1577.55     54.21 o
  -4   3  18      360.73      281.44     18.68 o
  -3   3  18      549.41      552.98     49.45 o
  -2   3  18      665.33      669.37     27.19 o
  -1   3  18      969.57      911.11     30.88 o
   0   3  18      452.54      449.24     22.37 o
   1   3  18      453.34      398.78     21.37 o
   2   3  18      814.67      873.10     46.22 o
   3   3  18       39.50       30.50     19.67 o
   4   3  18      933.35      990.29     67.16 o
   5   3  18        0.00       -1.98     18.63 o
   6   3  18      503.64      499.98     39.58 o
   7   3  18       16.80       67.93     37.84 o
 -12   4  18      561.21      577.38     31.84 o
 -11   4  18        9.97       17.64     13.26 o
 -10   4  18      811.58      848.96     31.34 o
  -9   4  18        1.85       -8.58     11.40 o
  -8   4  18     1288.05     1307.21     32.20 o
  -7   4  18        4.05       -8.83      9.61 o
  -6   4  18     1863.73     1925.17     39.60 o
  -5   4  18      374.33      323.28     17.08 o
  -4   4  18     1231.36     1220.75     39.92 o
  -3   4  18      645.73      650.30     30.09 o
  -2   4  18      442.02      436.42     25.08 o
  -1   4  18      535.32      564.32     28.42 o
   0   4  18      267.95      269.17     20.71 o
   1   4  18      518.29      489.33     32.14 o
   2   4  18       27.00       29.24     18.49 o
   3   4  18      655.43      687.65     32.48 o
   4   4  18        5.06        8.02     14.13 o
   5   4  18      581.51      604.42     32.25 o
   6   4  18        0.07        2.51     15.31 o
 -11   5  18      114.27      107.44     11.51 o
 -10   5  18        8.34        0.65      9.44 o
  -9   5  18       98.09       85.78     11.03 o
  -8   5  18       11.11       -2.95     10.41 o
  -7   5  18      196.43      168.29     12.36 o
  -6   5  18        0.83       -8.63     10.05 o
  -5   5  18      275.83      269.06     13.83 o
  -4   5  18       26.48       15.30      8.92 o
  -3   5  18      206.69      189.84     12.55 o
  -2   5  18       22.51       10.88      8.89 o
  -1   5  18       32.46       23.41     11.74 o
   0   5  18       86.53       61.22     13.62 o
   1   5  18        0.43       -9.15     11.64 o
   2   5  18      132.11      131.71     23.29 o
   3   5  18        3.87      -11.90     11.90 o
   4   5  18       92.83       46.64     22.47 o
   5   5  18        6.88       11.37     13.55 o
 -10   6  18       57.24       64.94     18.06 o
  -9   6  18       27.49       42.47     16.86 o
  -8   6  18      235.44      230.90     22.91 o
  -7   6  18       14.62      -13.40     13.40 o
  -6   6  18      344.46      320.38     30.72 o
  -5   6  18        6.46        6.21     14.09 o
  -4   6  18      249.26      262.07     22.90 o
  -3   6  18      114.05      113.54     18.84 o
  -2   6  18      124.87      155.32     19.98 o
  -1   6  18      294.50      266.23     24.16 o
   0   6  18      186.16      172.15     21.10 o
   1   6  18       97.24       92.06     18.65 o
   2   6  18       25.13        9.12     14.70 o
   3   6  18      188.87      225.33     24.42 o
   4   6  18        0.43      -14.70     14.70 o
  -9   7  18      452.64      442.50     29.70 o
  -8   7  18        0.07       -9.49     14.02 o
  -7   7  18      920.42     1016.14     43.56 o
  -6   7  18       38.43       25.43     16.04 o
  -5   7  18     1422.96     1514.15     60.73 o
  -4   7  18       69.87       44.66     17.18 o
  -3   7  18      640.56      681.17     35.02 o
  -2   7  18      646.89      691.16     49.67 o
  -1   7  18      304.36      334.97     26.63 o
   0   7  18      957.22     1034.03     42.89 o
   1   7  18      151.99      158.16     21.79 o
   2   7  18      702.52      763.50     41.16 o
   3   7  18       24.16       14.91     17.21 o
  -7   8  18       38.72       16.91     21.25 o
  -6   8  18      274.98      335.46     30.61 o
  -5   8  18      112.66      119.15     20.00 o
  -4   8  18      514.94      524.69     31.80 o
  -3   8  18       19.41       18.44     15.00 o
  -2   8  18      114.61      114.13     19.41 o
  -1   8  18      380.27      381.05     36.30 o
   0   8  18      120.90      138.30     20.80 o
   1   8  18      567.74      591.25     37.48 o
 -12   1  19      174.81      187.22     24.74 o
 -11   1  19        8.49        3.96     15.55 o
 -10   1  19      762.72      748.31     34.08 o
  -9   1  19        0.31       -5.80     12.29 o
  -8   1  19     1065.72     1073.06     36.69 o
  -7   1  19       77.64       69.38     14.74 o
  -6   1  19      714.50      772.64     31.11 o
  -5   1  19      403.63      374.82     22.22 o
  -4   1  19       91.92       95.18     16.80 o
  -3   1  19     1158.49     1155.91     37.06 o
  -2   1  19      345.00      347.99     35.75 o
  -1   1  19      539.47      569.86     26.23 o
   0   1  19      213.02      232.40     19.35 o
   1   1  19      393.85      438.93     24.29 o
   2   1  19       23.49       -3.86     12.19 o
   3   1  19      492.68      496.33     33.91 o
   4   1  19       33.38        4.93     17.48 o
   5   1  19      458.03      506.74     33.48 o
   6   1  19        2.41       23.65     18.48 o
 -12   2  19      133.60      146.50     27.72 o
 -11   2  19      776.84      903.80     53.26 o
 -10   2  19        0.06        6.33     15.05 o
  -9   2  19     1427.12     1612.80     46.14 o
  -8   2  19       99.08       86.21     17.90 o
  -7   2  19     1691.32     1801.11     55.20 o
  -6   2  19      173.40      199.00     20.97 o
  -5   2  19      684.47      622.38     32.39 o
  -4   2  19      802.99      777.61     36.17 o
  -3   2  19      880.47      809.50     36.63 o
  -2   2  19      842.82      851.71     50.19 o
  -1   2  19      800.49      851.99     37.21 o
   0   2  19     1095.14     1158.50     43.45 o
   1   2  19      132.00      151.31     20.16 o
   2   2  19     1039.05     1097.84     44.02 o
   3   2  19       14.49       -0.42     15.15 o
   4   2  19      708.62      852.24     49.58 o
   5   2  19        2.03       -5.24     20.51 o
   6   2  19      587.03      623.05     45.80 o
 -12   3  19       60.36       30.94     29.48 o
 -11   3  19        9.69       19.49     14.38 o
 -10   3  19      253.80      274.69     20.95 o
  -9   3  19        1.85       -1.74     14.28 o
  -8   3  19      215.41      242.97     22.74 o
  -7   3  19       92.27       78.98     14.99 o
  -6   3  19      729.31      763.80     33.87 o
  -5   3  19        9.07       10.59     11.81 o
  -4   3  19      305.24      277.84     18.90 o
  -3   3  19       45.32       41.18     12.66 o
  -2   3  19      350.61      365.50     20.86 o
  -1   3  19       99.90      113.27     15.29 o
   0   3  19      160.37      161.83     19.18 o
   1   3  19      164.26      142.20     39.71 o
   2   3  19        0.48      -11.14     16.98 o
   3   3  19      173.00      140.97     26.06 o
   4   3  19       11.78       -3.31     19.16 o
   5   3  19      134.67      139.56     30.03 o
 -11   4  19      150.82      180.59     19.01 o
 -10   4  19        0.73      -11.87     11.87 o
  -9   4  19      279.95      281.06     17.47 o
  -8   4  19       13.30       -3.99     10.77 o
  -7   4  19      149.03      142.48     13.87 o
  -6   4  19       36.58       19.63     10.79 o
  -5   4  19        5.47       -9.75      9.75 o
  -4   4  19      223.56      225.04     19.77 o
  -3   4  19       41.82       21.05     13.70 o
  -2   4  19      346.49      327.65     22.59 o
  -1   4  19        2.68        7.91     13.28 o
   0   4  19      348.52      320.30     22.78 o
   1   4  19       10.55        9.22     13.80 o
   2   4  19       51.91       40.44     17.17 o
   3   4  19        7.61       -5.19     14.20 o
   4   4  19        3.72        5.81     15.44 o
   5   4  19        0.20      -14.51     14.51 o
 -10   5  19      535.94      549.66     19.87 o
  -9   5  19       10.91        2.10      9.47 o
  -8   5  19      943.16      965.93     28.51 o
  -7   5  19       16.65        5.82      9.57 o
  -6   5  19      587.12      595.36     20.79 o
  -5   5  19      118.24      100.06     12.49 o
  -4   5  19      706.39      732.26     22.76 o
  -3   5  19      333.08      321.65     18.94 o
  -2   5  19      645.46      644.58     22.14 o
  -1   5  19      887.96      949.53     34.71 o
   0   5  19      116.27      116.14     15.85 o
   1   5  19     1079.67     1134.27     37.84 o
   2   5  19        4.92      -12.63     12.63 o
   3   5  19      371.42      433.49     29.57 o
   4   5  19        2.20        4.47     13.08 o
  -9   6  19      408.51      398.46     29.15 o
  -8   6  19        1.82       20.62     16.02 o
  -7   6  19      458.16      498.80     39.73 o
  -6   6  19       22.25      -10.13     14.70 o
  -5   6  19      523.06      473.07     30.72 o
  -4   6  19      107.60       94.14     19.17 o
  -3   6  19      537.79      530.50     45.56 o
  -2   6  19      307.99      333.96     27.01 o
  -1   6  19      394.85      369.83     28.20 o
   0   6  19      720.67      733.74     46.47 o
   1   6  19      100.73       86.99     20.10 o
   2   6  19      735.70      751.48     48.70 o
   3   6  19        1.50       -4.16     15.66 o
  -7   7  19        8.93       12.94     15.31 o
  -6   7  19        7.37        5.42     14.90 o
  -5   7  19        4.07       -1.52     14.11 o
  -4   7  19        3.37      -13.54     13.54 o
  -3   7  19       20.21        9.57     14.55 o
  -2   7  19       12.49       -3.46     14.32 o
  -1   7  19       97.22       83.63     18.99 o
   0   7  19        2.79      -14.49     14.49 o
   1   7  19       16.84       32.95     17.44 o
  -4   8  19      114.66      197.60     48.17 o
  -3   8  19      317.98      318.27     34.76 o
 -11   0  20       70.57       58.25     33.32 o
 -10   0  20      624.52      603.61     41.90 o
  -9   0  20        0.05      -15.63     15.63 o
  -8   0  20     1216.80     1488.22     62.69 o
  -7   0  20        0.73      -17.49     17.49 o
  -6   0  20     1179.38     1123.02     53.31 o
  -5   0  20      196.26      189.14     28.35 o
  -4   0  20     1018.00      970.15     49.50 o
  -3   0  20      469.25      453.22     69.16 o
  -2   0  20      114.34      105.81     24.24 o
  -1   0  20     2322.33     2377.99     80.65 o
   0   0  20       85.78      104.46     23.42 o
   1   0  20     1505.08     1590.42    115.33 o
   2   0  20        1.07      -19.29     19.29 o
   3   0  20      525.36      561.25     40.82 o
   4   0  20        5.92      -18.34     25.96 o
   5   0  20      304.52      377.89     54.11 o
 -11   1  20      360.77      377.77     35.89 o
 -10   1  20        1.17       -7.16     12.62 o
  -9   1  20      448.34      484.78     34.42 o
  -8   1  20       30.88       26.46     18.78 o
  -7   1  20      531.08      513.28     37.99 o
  -6   1  20       59.19       28.94     13.57 o
  -5   1  20      484.79      463.47     24.85 o
  -4   1  20       57.10       43.09     13.96 o
  -3   1  20       44.65       47.04     14.07 o
  -2   1  20      639.11      592.36     37.37 o
  -1   1  20       95.13       90.88     15.94 o
   0   1  20      797.67      762.62     31.56 o
   1   1  20       22.19        6.61     15.83 o
   2   1  20      384.59      345.56     27.71 o
   3   1  20        4.15        7.25     16.13 o
   4   1  20      191.57      202.25     24.30 o
   5   1  20       28.60       48.71     23.18 o
 -11   2  20        0.04        3.45     18.40 o
 -10   2  20        5.98       -0.34     14.71 o
  -9   2  20       22.45      -13.74     13.74 o
  -8   2  20        3.02       -5.98     15.14 o
  -7   2  20        3.25      -13.72     13.72 o
  -6   2  20       16.57       11.29     13.92 o
  -5   2  20       13.88      -10.18     16.52 o
  -4   2  20      104.24      119.86     26.21 o
  -3   2  20       43.41       27.09     14.80 o
  -2   2  20       58.62       57.20     16.59 o
  -1   2  20       26.82       34.96     16.05 o
   0   2  20        2.74       20.72     15.35 o
   1   2  20       38.07       46.46     16.90 o
   2   2  20        0.17       -2.67     15.66 o
   3   2  20       25.63       18.74     20.18 o
   4   2  20        5.82       49.34     22.87 o
   5   2  20       12.88       18.34     31.25 o
 -11   3  20      665.06      742.69     33.70 o
 -10   3  20        0.70        4.96     13.29 o
  -9   3  20      878.54      913.97     34.36 o
  -8   3  20       42.08       40.54     14.40 o
  -7   3  20      707.91      714.99     30.30 o
  -6   3  20      229.09      216.46     27.62 o
  -5   3  20      641.64      636.23     42.67 o
  -4   3  20      563.23      488.85     39.33 o
  -3   3  20      517.84      544.90     38.36 o
  -2   3  20      596.65      576.33     39.23 o
  -1   3  20      172.91      206.46     27.44 o
   0   3  20      597.05      557.72     39.07 o
   1   3  20       87.20       62.22     27.70 o
   2   3  20      412.89      497.61     38.72 o
   3   3  20        7.48       10.34     20.50 o
   4   3  20      523.03      563.66     42.37 o
 -10   4  20      679.78      703.34     26.32 o
  -9   4  20       20.08        5.16     12.03 o
  -8   4  20      936.98      992.85     29.82 o
  -7   4  20       96.24       99.81     13.76 o
  -6   4  20      830.00      866.06     27.96 o
  -5   4  20      426.68      419.31     20.27 o
  -4   4  20      820.88      874.84     36.38 o
  -3   4  20      538.50      584.45     35.93 o
  -2   4  20      577.66      584.51     30.59 o
  -1   4  20      545.87      628.85     35.29 o
   0   4  20      263.59      271.82     23.33 o
   1   4  20      484.93      455.27     27.37 o
   2   4  20       54.61       33.84     16.29 o
   3   4  20      432.18      437.98     27.42 o
  -9   5  20       34.40       31.37     10.59 o
  -8   5  20       36.22       18.10     10.39 o
  -7   5  20       87.66       64.55     11.28 o
  -6   5  20      133.80      122.07     18.11 o
  -5   5  20      111.96       95.35     12.00 o
  -4   5  20       59.34       36.24     10.62 o
  -3   5  20       61.43       25.16     11.73 o
  -2   5  20       40.43       49.95     10.90 o
  -1   5  20       93.26       78.98     14.38 o
   0   5  20       71.45       76.80     15.84 o
   1   5  20       13.65        8.95     12.96 o
   2   5  20       38.80       38.15     14.68 o
  -8   6  20      148.38      160.63     27.65 o
  -7   6  20        0.15       11.03     15.57 o
  -6   6  20      110.46       91.84     19.46 o
  -5   6  20        1.23       -5.52     15.11 o
  -4   6  20      247.92      307.36     26.56 o
  -3   6  20       64.65       83.19     19.27 o
  -2   6  20      173.78      226.00     24.48 o
  -1   6  20      151.01      160.47     24.76 o
   0   6  20       73.91       27.96     17.51 o
   1   6  20      121.93      157.63     23.64 o
  -5   7  20      254.39      263.74     33.77 o
  -4   7  20      269.02      308.10     27.03 o
  -3   7  20      397.71      377.25     29.43 o
  -2   7  20      123.72      124.90     21.62 o
 -10   1  21      228.52      239.89     21.40 o
  -9   1  21       10.93       -8.22     15.09 o
  -8   1  21      561.87      584.68     34.10 o
  -7   1  21       13.18       16.72     15.55 o
  -6   1  21      735.65      765.86     37.39 o
  -5   1  21       94.13      116.36     20.85 o
  -4   1  21      289.91      301.81     25.33 o
  -3   1  21      409.27      337.07     32.57 o
  -2   1  21      166.87      129.01     20.88 o
  -1   1  21      497.05      532.41     31.57 o
   0   1  21       58.66       68.27     18.14 o
   1   1  21      424.10      384.27     28.88 o
   2   1  21        1.26        4.91     16.56 o
   3   1  21      428.91      424.64     31.38 o
 -10   2  21       16.04       11.67     15.68 o
  -9   2  21      581.95      649.56     35.77 o
  -8   2  21        9.52        3.04     18.26 o
  -7   2  21      981.70     1065.78     55.87 o
  -6   2  21      301.07      315.89     27.11 o
  -5   2  21      938.27      991.17     42.58 o
  -4   2  21      637.01      656.16     35.40 o
  -3   2  21      273.23      279.98     25.28 o
  -2   2  21      792.86      856.68     47.81 o
  -1   2  21      156.37      120.16     27.72 o
   0   2  21      611.27      728.10     87.95 o
   1   2  21        8.63       -9.91     18.42 o
   2   2  21      571.33      547.29     41.51 o
   3   2  21        0.18      -18.11     18.11 o
 -10   3  21       16.10       15.89     26.99 o
  -9   3  21        3.90       17.27     13.88 o
  -8   3  21       96.89       93.59     22.78 o
  -7   3  21       12.85      -12.40     12.40 o
  -6   3  21      289.61      340.49     33.79 o
  -5   3  21      268.24      256.18     59.80 o
  -4   3  21      290.86      337.58     39.07 o
  -3   3  21      149.67      130.18     25.00 o
  -2   3  21       70.24      106.47     25.70 o
  -1   3  21      185.09      215.19     28.37 o
   0   3  21       80.56       85.23     23.42 o
   1   3  21       93.86       71.49     23.01 o
   2   3  21       33.28       19.12     21.92 o
   3   3  21       62.31       45.33     36.55 o
  -9   4  21      194.39      187.93     19.52 o
  -8   4  21       23.36       -3.21     11.93 o
  -7   4  21      292.04      283.80     17.99 o
  -6   4  21        5.19       -3.96     11.61 o
  -5   4  21       52.87       40.38     12.80 o
  -4   4  21       44.01       48.78     16.33 o
  -3   4  21       11.90       -4.96     14.33 o
  -2   4  21       82.91       65.88     17.09 o
  -1   4  21       24.17        1.55     16.83 o
   0   4  21       42.65       52.94     17.11 o
   1   4  21        4.30       -0.67     17.51 o
   2   4  21      248.21      213.30     22.52 o
  -7   5  21       60.03       45.67     11.34 o
  -6   5  21      856.46      831.41     25.44 o
  -5   5  21      208.46      198.70     18.02 o
  -4   5  21      384.53      384.18     21.64 o
  -3   5  21      519.25      515.05     21.02 o
  -2   5  21      266.86      276.37     16.10 o
  -1   5  21      398.66      440.15     23.87 o
   0   5  21       97.57       92.52     24.68 o
  -5   6  21      154.88      178.98     45.46 o
  -4   6  21      247.36      233.70     25.42 o
  -3   6  21       75.31       49.30     19.50 o
  -2   6  21      245.15      201.00     35.84 o
  -9   0  22        2.59       20.66     31.25 o
  -8   0  22      665.63      706.82     68.19 o
  -7   0  22       88.19       75.81     34.48 o
  -6   0  22      760.39      841.78     72.19 o
  -5   0  22      344.40      308.65     45.07 o
  -4   0  22      789.44      866.21     50.85 o
  -3   0  22      145.76      175.57     28.20 o
  -2   0  22      428.65      433.81     52.69 o
  -1   0  22      253.07      301.30     45.59 o
   0   0  22        4.23      -14.85     27.90 o
   1   0  22     1047.26     1254.54     87.17 o
   2   0  22        0.02       -5.30     28.93 o
  -9   1  22      176.91      195.41     30.46 o
  -8   1  22       15.22        8.55     24.27 o
  -7   1  22      300.53      317.57     27.72 o
  -6   1  22       71.89       62.44     19.63 o
  -5   1  22      249.09      222.69     24.21 o
  -4   1  22      118.02       94.84     19.49 o
  -3   1  22      322.64      322.73     26.92 o
  -2   1  22       33.46       27.61     17.77 o
  -1   1  22        9.09       -5.82     15.58 o
   0   1  22      420.66      444.27     40.85 o
   1   1  22        0.65      -15.18     15.18 o
   2   1  22      320.59      293.31     34.88 o
  -9   2  22        0.02       -8.54     19.18 o
  -8   2  22       21.54       23.54     19.71 o
  -7   2  22        0.09      -13.98     22.86 o
  -6   2  22        5.78       23.44     23.83 o
  -5   2  22       20.02        8.06     19.30 o
  -4   2  22       13.05       27.51     19.69 o
  -3   2  22       30.41       24.05     21.14 o
  -2   2  22       24.27       11.14     20.71 o
  -1   2  22        1.09      -17.52     17.52 o
   0   2  22        5.92        8.54     20.89 o
   1   2  22        0.83      -16.95     16.95 o
  -8   3  22       19.72        1.29     13.96 o
  -7   3  22      309.85      267.35     21.63 o
  -6   3  22       98.54      107.01     25.42 o
  -5   3  22      249.67      284.58     32.28 o
  -4   3  22      297.30      315.75     33.62 o
  -3   3  22      402.14      391.46     35.19 o
  -2   3  22      344.94      354.85     35.15 o
  -1   3  22      188.68      155.36     27.80 o
   0   3  22      422.01      421.26     38.16 o
  -7   4  22       53.03       77.88     37.58 o
  -6   4  22      383.91      367.40     20.17 o
  -5   4  22      245.03      207.42     17.46 o
  -4   4  22      356.83      356.32     31.20 o
  -3   4  22      604.02      644.86     34.53 o
  -2   4  22      390.26      417.24     27.97 o
  -1   4  22      774.89      914.20     44.19 o
  -7   1  23       92.85       88.98     37.32 o
  -6   1  23      286.50      299.54     27.70 o
  -5   1  23      203.71      169.33     43.90 o
  -4   1  23      351.45      375.16     29.82 o
  -3   1  23      262.59      255.48     26.35 o
  -2   1  23      156.09      147.94     23.22 o
  -1   1  23      436.74      447.42     39.03 o
  -6   2  23      116.78      117.81     26.81 o
  -5   2  23      165.63      192.28     29.77 o
  -4   2  23      176.16      121.02     27.96 o
  -3   2  23      372.69      431.38     38.98 o
  -2   2  23      330.98      351.43     55.34 o
 
